# Supplementary material for: The ubiquitin‐conjugating enzyme UBE2QL1 coordinates lysophagy in response to endolysosomal damage
Source: EMBO Rep. 2019 Aug 21;20(10):e48014. doi: 10.15252/embr.201948014 (PMC6776906; doi:10.15252/embr.201948014)
Supplement: Supplementary file 3 — Source Data for Expanded View and Appendix [file EMBR-20-e48014-s007.zip]

Archive with 4 entries (4 files):
- EMBOR-2019-48014V2_SourceDataForFigureEV5C.eps
- EMBOR-2019-48014V2_SourceDataForFigureS1A.eps
- EMBOR-2019-48014V2_SourceDataForFigureS2C.eps
- EMBOR-2019-48014V2_SourceDataForFigureS3C.eps
