# Supplementary material for: The ubiquitin‐conjugating enzyme UBE2QL1 coordinates lysophagy in response to endolysosomal damage
Source: EMBO Rep. 2019 Aug 21;20(10):e48014. doi: 10.15252/embr.201948014 (PMC6776906; doi:10.15252/embr.201948014)
Supplement: Supplementary file 6 — Source Data for Figure 4 [file EMBR-20-e48014-s004.xlsx]

## Sheet: Ube2QL1_APEX2_LabelM
Peptides_1	Peptides_2	Peptides_3	Peptides_4	Ratio H/L normalized_1	Ratio H/L normalized_2	Ratio H/L normalized_3	Ratio H/L normalized_4	Ratio H/L count_1	Ratio H/L count_2	Ratio H/L count_3	Ratio H/L count_4	Intensity_1	Intensity L_1	Intensity H_1	Intensity_2	Intensity L_2	Intensity H_2	Intensity_3	Intensity L_3	Intensity H_3	Intensity_4	Intensity L_4	Intensity H_4	Student's T-test Significant EtOH_LLOMe	Student's T-test significant	Peptides	Razor + unique peptides	Unique peptides	Sequence coverage [%]	Unique + razor sequence coverage [%]	Unique sequence coverage [%]	Mol. weight [kDa]	Q-value	Score	Intensity	Intensity L	Intensity H	Log Student's T-test p-value EtOH_LLOMe	Student's T-test Significant EtOH_LLOMe	Student's T-test Test statistic EtOH_LLOMe	H/L ratio	Protein IDs	Majority protein IDs	Protein names	Gene names
0	0	0	0	n. def.	n. def.	n. def.	n. def.	0	0	0	0	0	0	0	0	0	0	0	0	0	0	0	0			4	4	3	12.9	12.9	10.8	43.024	0	7.0876	765620000	377030000	388580000	0	0	0	n. def.	A0A024QZX5;A0A087X1N8;P35237;C9JTJ8;C9JVA8	A0A024QZX5;A0A087X1N8;P35237	Serpin B6	SERPINB6
7	8	7	5	-0.0940177	0.0172092	-0.0473385	-0.28365	7	7	6	5	326880000	171080000	155810000	374450000	169480000	204970000	326750000	150500000	176250000	342410000	173220000	169190000			10	10	10	12.3	12.3	12.3	141.44	0	47.81	2514000000	1347900000	1166100000	0.39584	-10485000	-0.901743	-0.0706781	A0A024R4E5;Q00341;H0Y394;C9JZI8;C9J5E5;C9JIZ1;C9JT62;C9JHS7;C9JK79;C9JHZ8;C9JES8;H7C0A4;C9JMQ6;C9JQ82;C9JBS3;C9JEJ8;C9JHN6;C9JHS9;C9J739;H7BZC3;H7C2D1	A0A024R4E5;Q00341;H0Y394	Vigilin	HDLBP
13	13	14	14	-0.0815832	-0.0873808	-0.0495913	-0.0407788	17	17	18	17	11531000000	6571300000	4959200000	9968400000	4847100000	5121200000	10592000000	5006400000	5585500000	14712000000	8704300000	6008000000			16	16	16	51	51	51	22.591	0	45.806	96132000000	53598000000	42534000000	0.411852	863799808	0.931817	-0.0655873	A0A024R4M0;P46781;B5MCT8;C9JM19;F2Z3C0;A8MXK4	A0A024R4M0;P46781;B5MCT8;C9JM19	40S ribosomal protein S9	RPS9
4	3	2	4	2.07066	n. def.	n. def.	1.65869	1	0	0	1	28728000	2999800	25728000	0	0	0	0	0	0	47409000	8710900	38698000			5	2	2	12	6	6	58.311	0	17.31	76137000	11711000	64426000	0.636736	-13178825	-1.33332	n. def.	A0A024R7W5;A0A087X0Q1;A0A087WY31;Q7Z739	A0A024R7W5;A0A087X0Q1;A0A087WY31;Q7Z739	YTH domain-containing family protein 3	YTHDF3
1	2	1	1	1.39484	1.08359	1.42261	1.24099	1	1	1	1	21546000	6013600	15533000	47923000	2612100	45311000	21075000	5937800	15137000	41808000	13216000	28592000	+	DMSO_LLOMe	2	2	2	17.1	17.1	17.1	25.898	0	10.061	132350000	27780000	104570000	1.37617	-19198375	-2.5749	1.31791	A0A024RA52;P25787;H7C402;H3BT36;C9JCK5	A0A024RA52;P25787;H7C402;H3BT36;C9JCK5	Proteasome subunit alpha type;Proteasome subunit alpha type-2	PSMA2
1	0	1	1	-0.709434	n. def.	0.263756	-0.00730407	1	0	1	1	29100000	19433000	9667100	0	0	0	29335000	13435000	15900000	36999000	21632000	15367000			2	2	2	2.5	2.5	2.5	113.46	0.00059312	4.6442	144170000	85095000	59071000	0.222911	3391475	0.555663	-0.00730407	A0A0G2JL47;A0A024RCR6;A0A0G2JK23;P46379;H0Y4L1;H0Y710;F6S6P2;X6REW1;A0A0G2JJM1	A0A0G2JL47;A0A024RCR6;A0A0G2JK23;P46379;H0Y4L1;H0Y710;F6S6P2;X6REW1;A0A0G2JJM1	Large proline-rich protein BAG6	BAT3;BAG6
2	2	2	2	-0.493276	-0.300999	-0.299099	0.131326	2	2	2	2	76932000	47657000	29275000	71827000	36370000	35457000	69854000	34087000	35767000	91352000	44593000	46759000			2	2	2	29.9	29.9	29.9	10.688	0	12.007	442790000	224420000	218370000	0.339113	3862250	0.792919	-0.300049	A0A075B746;P82921	A0A075B746;P82921	28S ribosomal protein S21, mitochondrial	MRPS21
3	3	4	2	-0.0682716	-0.0704362	0.200128	n. def.	1	1	2	0	28274000	18124000	10150000	20845000	8926400	11918000	58787000	21823000	36964000	0	0	0			4	2	2	10.9	7.8	7.8	48.839	0	8.597	737420000	480170000	257250000	0.100763	-2539650	-0.274463	-0.0682716	A0A075B7D9;Q92804;A0A075B7F4	A0A075B7D9;Q92804	TATA-binding protein-associated factor 2N	TAF15
1	0	0	0	n. def.	n. def.	n. def.	n. def.	0	0	0	0	10737000	10737000	0	0	0	0	0	0	0	0	0	0			1	1	1	10.6	10.6	10.6	23.676	0.0005848	4.4508	10737000	10737000	0	0.44865	2684250	1	n. def.	H0YEG8;E9PKG6;Q2L696;V9HW75;A0A087WSV8;P80303	H0YEG8;E9PKG6;Q2L696;V9HW75;A0A087WSV8;P80303	Nucleobindin-2;Nesfatin-1	NUCB2;Nucb2;HEL-S-109
9	10	11	7	1.20157	1.20814	1.09315	1.06805	11	11	14	12	1577600000	578430000	999200000	1548100000	548840000	999250000	1712600000	484740000	1227900000	2029400000	655500000	1373900000	+	DMSO_LLOMe	15	15	15	46.5	46.5	46.5	53.166	0	82.856	11728000000	4714500000	7013900000	2.98249	-583185000	-5.91309	1.14736	E9PIR7;F8W809;A0A087WSW9;A0A182DWI3;A0A087WSY9;Q16881;E2QRB9;E9PKD3;A0A0B4J225;E9PIZ5;E9PLT3;E9PKI4;E9PQI3;A0A096LPD9;E7EWK1;A0A096LPK7;A0A182DWF2;D3YTF8;A0A182DWF3;Q9NNW7	E9PIR7;F8W809;A0A087WSW9;A0A182DWI3;A0A087WSY9;Q16881;E2QRB9	Thioredoxin reductase 1, cytoplasmic	TXNRD1
0	0	1	0	n. def.	n. def.	n. def.	n. def.	0	0	0	0	0	0	0	0	0	0	0	0	0	0	0	0			1	1	1	9.4	9.4	9.4	15.12	0.00054975	3.5311	0	0	0	0	0	0	n. def.	A0A087WV45;A0A087WT59;P02766	A0A087WV45;A0A087WT59;P02766	Transthyretin	TTR
0	0	0	0	n. def.	n. def.	n. def.	n. def.	0	0	0	0	0	0	0	0	0	0	0	0	0	0	0	0			1	1	1	2.8	2.8	2.8	47.099	0.00057078	4.0345	231670000	79231000	152440000	0	0	0	n. def.	A0A087X0U3;A0A087WT87;P43003	A0A087X0U3;A0A087WT87;P43003	Amino acid transporter;Excitatory amino acid transporter 1	SLC1A3
0	0	0	0	n. def.	n. def.	n. def.	n. def.	0	0	0	0	0	0	0	0	0	0	0	0	0	0	0	0			1	1	1	22.4	22.4	22.4	8.2526	0.0050736	2.5691	67829000	40195000	27634000	0	0	0	n. def.	E9PR95;E9PSC3;E9PLC5;E9PLB3;E9PIP1;E9PPB5;E9PQS1;A0A087WT99;A0A1W2PRB8;Q9H0W9	E9PR95;E9PSC3;E9PLC5;E9PLB3;E9PIP1;E9PPB5;E9PQS1;A0A087WT99;A0A1W2PRB8;Q9H0W9	Ester hydrolase C11orf54	C11orf54
0	1	0	0	n. def.	0.182438	n. def.	n. def.	0	1	0	0	0	0	0	44895000	19025000	25870000	0	0	0	0	0	0			3	3	3	7.1	7.1	7.1	57.495	0	6.2561	104240000	63721000	40515000	0.0766201	-1711250	-0.213157	n. def.	A0A087WTA5;E7ERK9;Q9UI10;H7C2L8;A0A087WW69	A0A087WTA5;E7ERK9;Q9UI10	Translation initiation factor eIF-2B subunit delta	EIF2B4
1	0	1	1	-0.0487405	n. def.	-0.348703	-0.492018	1	0	1	1	56848000	27688000	29160000	0	0	0	44420000	25119000	19302000	56158000	35589000	20569000			2	2	2	12.6	12.6	12.6	19.77	0	8.6988	325330000	188520000	136810000	0.193355	4841250	0.491272	-0.348703	F5H5N1;A0A087WXF6;A0A087WTI3;F5GXJ1;O75251	F5H5N1;A0A087WXF6;A0A087WTI3;F5GXJ1;O75251	NADH dehydrogenase [ubiquinone] iron-sulfur protein 7, mitochondrial	NDUFS7
11	12	12	11	-0.0707695	-0.074988	0.0461418	-0.0258966	11	11	12	10	1169700000	580150000	589570000	961840000	459830000	502010000	1296600000	598010000	698550000	1166300000	616730000	549550000			20	20	18	36.8	36.8	33.9	73.027	0	92.607	10437000000	5943900000	4493600000	0.147543	-21240000	-0.38721	-0.0483331	A0A087WTP3;Q92945;M0R0I5;M0QYH3;M0QXW7;M0QYG1;M0R0C6;M0R3J3	A0A087WTP3;Q92945;M0R0I5	Far upstream element-binding protein 2	KHSRP
0	0	0	0	n. def.	n. def.	n. def.	n. def.	0	0	0	0	0	0	0	0	0	0	0	0	0	0	0	0			2	2	2	28.3	28.3	28.3	6.1152	0.0065458	2.4957	854060000	449050000	405020000	0	0	0	n. def.	A0A087WTT6;P62273	A0A087WTT6;P62273	40S ribosomal protein S29	RPS29
0	1	1	1	n. def.	n. def.	-0.623487	-0.72373	0	0	1	1	0	0	0	0	0	0	36171000	20249000	15922000	38728000	24225000	14503000			1	1	1	5.3	5.3	5.3	25.868	0.0030817	2.7245	74899000	44474000	30425000	0.174375	3512250	0.448835	n. def.	A0A087WTV6;A0A087WZR9;J3KR12;Q96C36	A0A087WTV6;A0A087WZR9;J3KR12;Q96C36	Pyrroline-5-carboxylate reductase;Pyrroline-5-carboxylate reductase 2	PYCR2
5	5	5	5	-0.217038	-0.178225	-0.238306	0.0479571	5	4	5	5	150190000	88898000	61290000	135580000	68441000	67134000	207820000	98935000	108890000	222850000	122650000	100200000			6	6	6	9.3	9.3	9.3	91.099	0	25.692	831710000	459260000	372440000	0.259847	10352500	0.633571	-0.197631	A0A087WVR3;A0A087WTW0;Q96T88;A0A087WWG9	A0A087WVR3;A0A087WTW0;Q96T88;A0A087WWG9	E3 ubiquitin-protein ligase UHRF1	UHRF1
2	2	2	2	0.901494	0.700617	0.895613	0.931986	2	2	2	2	96008000	39029000	56979000	141100000	54050000	87053000	126650000	46174000	80477000	148370000	53805000	94569000	+	DMSO_LLOMe	2	2	2	11.8	11.8	11.8	27.015	0	19.596	522610000	199590000	323010000	1.91753	-31505000	-3.54868	0.898554	A0A087WTZ5;E9PJ81;E9PRQ7;Q04323	A0A087WTZ5;E9PJ81;E9PRQ7;Q04323	UBX domain-containing protein 1	UBXN1
1	1	1	2	1.78609	0.57947	0.717298	1.1123	1	1	1	2	137130000	30641000	106490000	60924000	22456000	38468000	79260000	25033000	54227000	247840000	60648000	187190000			2	2	2	5.2	5.2	5.2	41.531	0.00056625	3.9355	770730000	256640000	514090000	0.90546	-61899250	-1.78611	0.914799	A0A087WU53;Q9H0U3	A0A087WU53;Q9H0U3	Magnesium transporter protein 1	MAGT1
2	2	2	2	-0.205813	0.0618453	0.446891	0.131063	2	2	2	2	171760000	90871000	80887000	131860000	54633000	77223000	129000000	64644000	64353000	145920000	75312000	70612000			2	2	2	1.2	1.2	1.2	165.77	0.0078934	2.344	1780200000	903830000	876330000	0.0800962	-1903750	-0.222131	0.096454	A0A087WU64;A6NMQ1;P09884	A0A087WU64;A6NMQ1;P09884	DNA polymerase;DNA polymerase alpha catalytic subunit	POLA1
0	1	2	2	n. def.	0.867106	0.620774	0.785174	0	1	2	1	0	0	0	63810000	23455000	40355000	105500000	32643000	72853000	130510000	47451000	83059000			3	3	3	22.9	22.9	22.9	17.027	0	17.336	511840000	239150000	272690000	0.500182	-23179500	-1.09356	0.785174	E9PL01;A0A087WUC6;E9PI68;Q15005;E9PRB9;H0YE04	E9PL01;A0A087WUC6;E9PI68;Q15005;E9PRB9	Signal peptidase complex subunit 2	SPCS2
1	1	1	0	-0.387393	-0.568345	-0.42167	n. def.	1	1	1	0	29286000	16328000	12958000	25645000	14121000	11524000	28948000	15918000	13030000	0	0	0			1	1	1	14.5	14.5	14.5	9.369	0.0096993	2.2043	272230000	157820000	114410000	0.171486	2213750	0.442293	-0.42167	A0A087WUD3;Q9NRP0	A0A087WUD3;Q9NRP0	Oligosaccharyltransferase complex subunit OSTC	OSTC
1	0	1	1	-0.340788	n. def.	-0.289933	-0.138616	1	0	1	1	31745000	17809000	13936000	0	0	0	66217000	35072000	31145000	80725000	39433000	41292000			2	2	2	4.5	4.5	4.5	66.362	0.009291	2.278	654320000	417860000	236450000	0.0401815	1485250	0.115747	-0.289933	F2Z2X5;A0A087WUG9;A0A087WXL9;A0A087WZ03;A0A087X119;A0A087WUH3;Q96NU0;A0A1B0GTE1;F2Z2X6;B1AM99;B1AMA2;A6NC89;Q9BZ76	F2Z2X5;A0A087WUG9;A0A087WXL9;A0A087WZ03;A0A087X119;A0A087WUH3;Q96NU0;A0A1B0GTE1;F2Z2X6;B1AM99;B1AMA2;A6NC89;Q9BZ76	Contactin-associated protein-like 3B;Contactin-associated protein-like 3	CNTNAP3B;CNTNAP3
2	2	2	1	0.0990932	0.229219	-0.450301	n. def.	1	1	1	0	51593000	27067000	24526000	20916000	7183000	13733000	26511000	14396000	12115000	0	0	0			5	4	4	12.4	10.2	10.2	40.04	0	6.2575	816610000	557410000	259200000	0.0191773	-432000	-0.0564669	0.0990932	A0A087WUK2;O14979	A0A087WUK2;O14979	Heterogeneous nuclear ribonucleoprotein D-like	HNRNPDL
8	6	7	6	0.533763	0.171463	0.513289	0.43189	8	6	7	6	603080000	257320000	345760000	581840000	273490000	308350000	743760000	288850000	454910000	550710000	242200000	308510000	+	DMSO_LLOMe	11	11	11	26.6	26.6	26.6	80.101	0	89.241	6455300000	3106800000	3348500000	1.31132	-88917520	-2.46437	0.472589	A0A087WXK2;A0A087WUL4;A0A087WX23;Q86TG7;A0A087WZG9;B4DSP0;A0A087WYS2	A0A087WXK2;A0A087WUL4;A0A087WX23;Q86TG7;A0A087WZG9;B4DSP0	Retrotransposon-derived protein PEG10	PEG10
1	1	2	2	0.0650208	-0.495146	-0.629657	-0.0515188	1	1	3	2	54901000	25817000	29084000	75710000	35739000	39971000	142090000	83109000	58976000	100120000	51471000	48654000			2	2	2	26.1	26.1	26.1	10.353	0	13.122	948540000	485570000	462980000	0.13018	4862750	0.34621	-0.273332	A0A087WUN7;H0YJ40;G3V4X6;G3V2S9;Q9GZT3;H0YJI1;H0YJW7	A0A087WUN7;H0YJ40;G3V4X6;G3V2S9;Q9GZT3;H0YJI1;H0YJW7	SRA stem-loop-interacting RNA-binding protein, mitochondrial	SLIRP
6	5	6	5	-0.127557	-0.105209	-0.0406453	-0.0438243	10	9	10	9	3790900000	2123600000	1667300000	3425900000	1607400000	1818500000	2983200000	1407200000	1576000000	4434400000	2168800000	2265600000			6	6	6	36.6	36.6	36.6	15.197	0	32.711	37086000000	19164000000	17923000000	0.00702554	-5100000	-0.0209652	-0.0745169	E7ETK0;A0A087WUS0;P62847	E7ETK0;A0A087WUS0;P62847	40S ribosomal protein S24	RPS24
9	5	7	10	0.137897	0.523662	-0.109437	0.0448837	11	5	6	12	680520000	338460000	342070000	219910000	89791000	130120000	319380000	144210000	175170000	891680000	419580000	472100000			18	18	18	20.7	20.7	20.7	138.68	0	87.822	8653400000	4979000000	3674400000	0.105891	-31854754	-0.287192	0.0913903	A0A087WUT6;O60841	A0A087WUT6;O60841	Eukaryotic translation initiation factor 5B	EIF5B
1	1	1	1	-0.109499	-0.436647	-0.488613	0.195348	1	1	1	1	20869000	12013000	8855700	18850000	8641400	10208000	15429000	8201400	7227800	24895000	10382000	14513000			1	1	1	34	34	34	4.9969	0	5.3599	146270000	72725000	73550000	0.0788885	-391675	-0.219019	-0.273073	A0A087WY94;A0A087WVD7;Q9Y3D8	A0A087WY94;A0A087WVD7;Q9Y3D8	Adenylate kinase isoenzyme 6	TAF9;AK6
5	5	7	5	-0.00917584	0.234256	-0.0192581	0.157044	5	4	7	5	201450000	107120000	94334000	143250000	65356000	77889000	242320000	106110000	136210000	210990000	90489000	120500000			8	8	8	10.5	10.5	10.5	99.31	0	21.728	995030000	492400000	502630000	0.404939	-14964500	-0.918866	0.0739339	A0A087WVM4;B7ZM99;Q6UB35;H0Y327;Q4VXM1;Q4VXM0;Q5JYA8;Q5JYA3	A0A087WVM4;B7ZM99;Q6UB35	Monofunctional C1-tetrahydrofolate synthase, mitochondrial	MTHFD1L
64	61	63	60	0.200002	0.451646	0.24306	0.0977456	89	90	93	82	14867000000	7706300000	7160300000	15911000000	6710100000	9200800000	17671000000	7785600000	9885900000	18931000000	9415999000	9515201000			73	73	73	56.3	56.3	56.3	192.06	0	323.31	125650000000	66145000000	59504000000	0.589433	-1036050176	-1.25138	0.221531	A0A087WVQ6;Q00610;J3KS13;P53675;A0A087WX41;K7EJJ5;J3KSQ2;J3KRF5;J3QL20;F5H5N6;A0A087WV74;A0A087WXH4	A0A087WVQ6;Q00610	Clathrin heavy chain;Clathrin heavy chain 1	CLTC
0	1	0	0	n. def.	n. def.	n. def.	n. def.	0	0	0	0	0	0	0	0	0	0	0	0	0	0	0	0			5	5	5	5.4	5.4	5.4	122.18	0	10.834	343120000	212820000	130300000	0	0	0	n. def.	A0A0G2JP90;A0A087WW46;J3KN36;A0A0G2JN29;A0A087X117;Q15155;P69849;Q5JPE7;H3BPS9	A0A0G2JP90;A0A087WW46;J3KN36;A0A0G2JN29;A0A087X117;Q15155;P69849;Q5JPE7	Nodal modulator 1;Nodal modulator 3;Nodal modulator 2	NOMO1;NOMO3;NOMO2
1	2	3	1	0.233765	0.0395595	-0.0599761	-0.324202	1	1	3	1	49441000	29579000	19861000	47748000	21574000	26174000	98248000	43568000	54679000	57590000	31645000	25944000			3	3	3	5.6	5.6	5.6	78.287	0	7.3703	347730000	181660000	166070000	0.00269413	-73000	-0.00807918	-0.0102083	A0A087WW65;O75027;B4DGL8	A0A087WW65;O75027;B4DGL8	ATP-binding cassette sub-family B member 7, mitochondrial	ABCB7
2	2	4	3	1.61645	1.52737	1.25199	1.08086	2	2	3	3	119210000	38732000	80476000	96171000	21426000	74745000	187890000	45359000	142530000	86183000	31461000	54723000	+	DMSO_LLOMe	6	6	6	10.3	10.3	10.3	105.85	0	21.886	507310000	149430000	357880000	1.47366	-53874000	-2.74304	1.38968	A0A087WW66;Q99460;H7C378	A0A087WW66;Q99460;H7C378	26S proteasome non-ATPase regulatory subunit 1	PSMD1
1	2	3	2	0.290307	-0.0146599	-0.141191	-0.450972	1	2	3	2	11160000	6488500	4671300	20072000	9047700	11024000	69983000	34301000	35681000	68395000	41589000	26806000			6	6	6	4.7	4.7	4.7	218.2	0	13.316	400240000	265840000	134390000	0.107665	3310975	0.291571	-0.0779257	A0A087WWE2;P24928	A0A087WWE2;P24928	DNA-directed RNA polymerase;DNA-directed RNA polymerase II subunit RPB1	POLR2A
0	1	0	0	n. def.	0.827087	n. def.	n. def.	0	1	0	0	0	0	0	7001900	2341700	4660200	0	0	0	0	0	0			3	3	3	8.4	8.4	8.4	49.612	0.00059207	4.6322	146450000	101350000	45101000	0.172479	-579625	-0.444544	n. def.	F8W8R3;A0A087WWF6;P49005;C9JLE1;H7C1B3;C9IZD2;C9J8Z7	F8W8R3;A0A087WWF6;P49005;C9JLE1	DNA polymerase delta subunit 2	POLD2
0	0	0	1	n. def.	n. def.	n. def.	-0.242738	0	0	0	1	0	0	0	0	0	0	0	0	0	12470000	5457000	7013000			1	1	1	9.2	9.2	9.2	23.79	0.00059916	4.7986	232470000	107620000	124860000	0.0621034	-389000	-0.175107	n. def.	V9GYP5;A0A087WWQ2;Q92979	V9GYP5;A0A087WWQ2;Q92979	Ribosomal RNA small subunit methyltransferase NEP1	EMG1
10	12	10	11	0.178109	0.176833	0.129481	0.010923	12	14	12	11	1464000000	722550000	741480000	1418800000	624210000	794610000	1455800000	640030000	815820000	1463300000	711650000	751660000	+	DMSO_LLOMe	16	16	0	51.5	51.5	0	26.42	0	146.91	9802600000	5045700000	4756900000	1.79945	-101282512	-3.32683	0.153157	A0A087WWU8;D6R904;D6RFM2;H0YL80;K7EP68;H0YKX5;H0YKP3;K7ERG3;K7ENT6;H0YNC7;F5H7S3;H7BYY1;H0YK48;H0YL52;B7Z596;Q6ZN40;P09493	A0A087WWU8;D6R904		TPM3
6	5	6	5	-0.414114	-0.269564	-0.256925	-0.202921	5	5	6	4	518930000	316000000	202930000	487150000	249680000	237470000	696940000	358540000	338400000	535250000	261090000	274160000			6	6	6	35.8	35.8	35.8	26.743	0	69.353	5655500000	3205700000	2449800000	0.374079	33087500	0.860438	-0.263244	A0A087WX29;Q13148;B1AKP7;G3V162;A0A087X260;A0A087WYY0;K7EJM5;K7EN94;A0A087WXQ5;A0A087WV68;A0A087WW61;A0A087WX67;A0A087WXV3;A0A1W2PNU8;A0A087WTZ4;K7EL26;K7EJ99;A0A0A0MSV7;A0A087WYE7;A0A087WZC9	A0A087WX29;Q13148;B1AKP7;G3V162;A0A087X260;A0A087WYY0;K7EJM5;K7EN94;A0A087WXQ5;A0A087WV68	TAR DNA-binding protein 43	TARDBP
1	0	0	1	n. def.	n. def.	n. def.	-0.465938	0	0	0	1	0	0	0	0	0	0	0	0	0	147010000	87979000	59028000			3	3	3	11.3	11.3	11.3	40.836	0	9.8785	796680000	473290000	323400000	0.100281	7237750	0.273261	n. def.	A0A087WXC5;E7ESZ7;O95299;Q8N1B9;C9J6X0;H7C2W5;H7C1Y7;H7C2X4	A0A087WXC5;E7ESZ7;O95299;Q8N1B9;C9J6X0	NADH dehydrogenase [ubiquinone] 1 alpha subcomplex subunit 10, mitochondrial	NDUFA10
4	2	3	1	-0.26668	-0.107026	-0.468771	-0.174019	4	3	4	2	222940000	122690000	100250000	201820000	96125000	105690000	212560000	110960000	101600000	126900000	62143000	64755000			5	5	5	25.1	25.1	25.1	27.994	0	19.26	1304400000	696680000	607760000	0.112188	4905750	0.302688	-0.22035	A0A0D9SEW3;A0A087WXF8;Q9NP64;A0A087WYV3;A0A087WXU5;A0A087WYF0	A0A0D9SEW3;A0A087WXF8;Q9NP64;A0A087WYV3;A0A087WXU5	Nucleolar protein of 40 kDa	ZCCHC17
1	1	4	2	-0.450419	0.559443	0.552279	-0.759136	1	1	4	2	27630000	14709000	12921000	23861000	8526900	15334000	183980000	68084000	115900000	67339000	36872000	30467000			5	5	5	8.8	8.8	8.8	67.664	0	9.8136	302810000	128190000	174620000	0.160232	-11607525	-0.416604	0.0509296	A0A087WXK8;Q9H4H8	A0A087WXK8;Q9H4H8	Protein FAM83D	FAM83D
8	8	7	9	-0.186623	-0.0989999	-0.188677	-0.0826675	12	12	14	15	4356400000	2366400000	1990000000	3821600000	1769300000	2052300000	3978500000	1894700000	2083800000	5042200000	2463500000	2578700000			11	11	11	53.3	53.3	53.3	19.586	0	73.707	37930000000	19582000000	18348000000	0.0875843	-52725024	-0.241291	-0.142811	A0A087WXM6;J3QQT2;J3KRX5;A0A0A6YYL6;P18621;J3QLC8;A0A0A0MRF8;J3KRB3;A0A087WWH0;J3QS96;A0A087WY81;J3KSJ0	A0A087WXM6;J3QQT2;J3KRX5;A0A0A6YYL6;P18621;J3QLC8;A0A0A0MRF8;J3KRB3;A0A087WWH0;J3QS96	60S ribosomal protein L17	RPL17;RPL17-C18orf32
0	0	0	1	n. def.	n. def.	n. def.	0.827738	0	0	0	1	0	0	0	0	0	0	0	0	0	45698000	11080000	34619000			2	2	2	3.2	3.2	3.2	98.008	0.00056148	3.7982	45698000	11080000	34619000	0.266623	-5884750	-0.647585	n. def.	H7BXI1;A0A087WXU3;A0FGR8	H7BXI1;A0A087WXU3;A0FGR8	Extended synaptotagmin-2	ESYT2
1	1	1	0	1.13534	0.883855	1.43082	n. def.	1	1	1	0	90972000	32281000	58691000	54602000	19847000	34755000	76228000	20921000	55307000	0	0	0			1	1	1	3.8	3.8	3.8	48.893	0.0026042	2.841	221800000	73049000	148750000	0.592821	-18926000	-1.25728	1.13534	H7BZQ3;A0A087WXV6;Q96G74	H7BZQ3;A0A087WXV6;Q96G74	OTU domain-containing protein 5	OTUD5
0	1	0	1	n. def.	-2.98942	n. def.	0.491289	0	1	0	1	0	0	0	15195000	12306000	2888100	0	0	0	46536000	20403000	26133000			4	4	4	19.3	19.3	19.3	31.102	0	17.653	1207500000	734990000	472500000	0.0396531	921975	0.114286	n. def.	A0A087WY55;Q9NP79;Q5TGM0	A0A087WY55;Q9NP79;Q5TGM0	Vacuolar protein sorting-associated protein VTA1 homolog	VTA1
5	8	8	5	-0.023827	-0.193189	-0.175045	-0.30986	5	8	9	6	352490000	199900000	152590000	581970000	252350000	329620000	561020000	274220000	286800000	864650000	656060000	208590000			12	12	12	33.2	33.2	33.2	49.526	0	49.635	3567100000	2080900000	1486200000	0.397524	101232508	0.90492	-0.184117	A0A087WY71;E9PFW3;Q96CW1;C9JJ47;C9JTK4;C9JGT8;C9JJD3;C9JPV8;H7C4C3	A0A087WY71;E9PFW3;Q96CW1;C9JJ47	AP-2 complex subunit mu	AP2M1
1	1	2	1	-0.0827133	-0.120561	-0.0682413	0.013498	1	1	1	1	512330000	294920000	217420000	453390000	228650000	224740000	467720000	237010000	230710000	1013300000	465720000	547620000			2	2	1	12.2	12.2	4.7	16.817	0.001634	3.4306	6241700000	3303300000	2938400000	0.00496337	1452508	0.0148459	-0.0754773	A0A087WY85;P61077;D6R9F6;D6R933;D6RGD0;D6R980;D6RAW0;D6RIZ3;D6RA11;D6RFM0;D6RAH7;H9KV45	A0A087WY85;P61077;D6R9F6;D6R933;D6RGD0;D6R980;D6RAW0;D6RIZ3;D6RA11;D6RFM0;D6RAH7;H9KV45	Ubiquitin-conjugating enzyme E2 D3	UBE2D3;UBE2D2
1	1	1	1	0.247198	-0.146579	0.0454429	0.0747794	1	1	1	1	8902000	3612600	5289400	8075400	3411300	4664100	11476000	4322800	7153500	15124000	6366500	8757600			1	1	1	1.4	1.4	1.4	72.046	0.0026137	2.8634	43578000	17713000	25865000	0.898591	-2037850	-1.77469	0.0601112	A0A140T9S0;A0A0G2JLV0;A0A087WYD6;X5CMH5;E7ENX8;Q03519	A0A140T9S0;A0A0G2JLV0;A0A087WYD6;X5CMH5;E7ENX8;Q03519	Antigen peptide transporter 2	TAP2
5	4	5	5	-0.43335	-0.406312	-0.254823	-0.34322	4	2	1	3	435600000	263270000	172330000	192390000	107960000	84424000	130560000	58430000	72131000	264030000	141500000	122530000			6	2	2	78.9	28.1	28.1	12.717	0	24.832	1542600000	908750000	633810000	0.248323	29936250	0.609544	-0.374766	A0A087WYK6	A0A087WYK6		ACACA
1	1	1	1	0.452068	-0.00505827	0.040682	-0.155454	1	1	1	1	11851000	5398300	6452700	11739000	4751800	6986900	12389000	4442100	7947000	16261000	8685700	7575500			2	2	2	2	2	2	155.29	0.00058651	4.486	147000000	92841000	54155000	0.663885	-1421050	-1.37992	0.0178119	A0A087WYN9;Q7Z478	A0A087WYN9;Q7Z478	ATP-dependent RNA helicase DHX29	DHX29
3	1	0	1	2.62012	0.372283	n. def.	0.206268	3	1	0	1	645020000	141870000	503140000	30698000	11567000	19131000	0	0	0	28488000	10813000	17676000			5	5	5	14.4	14.4	14.4	56.967	0	10.837	1076200000	357000000	719180000	0.311059	-93924250	-0.737605	0.372283	A0A087WYS1;E7EUC7;Q16851;C9JVG3;C9JQU9;C9JNZ1;C9JWG0	A0A087WYS1;E7EUC7;Q16851	UTP--glucose-1-phosphate uridylyltransferase	UGP2
4	5	3	3	0.0374524	-0.0864002	0.0291349	0.00374607	3	6	3	3	511210000	243710000	267500000	868590000	423420000	445170000	515600000	221440000	294160000	377890000	190350000	187540000			5	5	5	30.5	30.5	30.5	19.155	0	37.92	4192500000	2120300000	2072200000	0.14624	-28862496	-0.384166	0.0164405	A0A087WYT3;Q15185;B4DDC6	A0A087WYT3;Q15185;B4DDC6	Prostaglandin E synthase 3	PTGES3
2	0	2	1	0.361095	n. def.	0.335597	0.691534	2	0	2	1	76056000	31760000	44295000	0	0	0	85864000	34520000	51345000	55402000	19941000	35461000			2	2	2	5.6	5.6	5.6	41.21	0	5.9305	314210000	130010000	184210000	0.348253	-11220000	-0.810715	0.361095	A0A087WZ32;A0A087X038;A8K727;Q9HB19	A0A087WZ32;A0A087X038;A8K727;Q9HB19	Pleckstrin homology domain-containing family A member 2	PLEKHA2
5	4	4	5	-0.597452	-0.410294	-0.13695	-0.205064	6	4	5	6	454880000	283140000	171750000	345560000	188150000	157410000	376830000	184920000	191910000	515130000	284280000	230850000			7	7	7	22	22	22	42.41	0	29.14	2801400000	1534300000	1267100000	0.711278	47142500	1.46065	-0.307679	A0A087WZN1;O43837;A0A087X2E5;A0A0D9SG66	A0A087WZN1;O43837;A0A087X2E5	Isocitrate dehydrogenase [NAD] subunit, mitochondrial;Isocitrate dehydrogenase [NAD] subunit beta, mitochondrial	IDH3B
4	4	3	2	0.129217	-0.294013	0.0777899	-0.012912	5	5	3	3	733340000	224270000	509060000	378440000	175070000	203370000	239760000	112690000	127070000	242600000	120100000	122500000			7	7	7	27.6	27.6	27.6	28.864	0	16.997	3105500000	1394700000	1710800000	0.377735	-82467500	-0.867415	0.0324389	A0A087X020;Q9Y3A5;F8WE72	A0A087X020;Q9Y3A5	Ribosome maturation protein SBDS	SBDS
0	0	1	1	n. def.	n. def.	n. def.	-0.369762	0	0	0	1	0	0	0	0	0	0	0	0	0	50213000	24375000	25839000			3	3	3	13.9	13.9	13.9	31.124	0	7.274	752650000	321070000	431580000	0.0139172	-366000	-0.0412142	n. def.	A0A0C4DFV9;A0A087X027;Q01105;P0DME0	A0A0C4DFV9;A0A087X027;Q01105;P0DME0	Protein SET;Protein SETSIP	SET;SETSIP
0	1	1	1	n. def.	-0.209562	0.183074	0.158983	0	1	1	1	0	0	0	21573000	9621400	11952000	22207000	9909500	12298000	33006000	16810000	16196000			1	1	1	2.3	2.3	2.3	44.756	0.0092728	2.2662	76787000	36341000	40446000	0.0748408	-1026275	-0.208544	0.158983	A0A087X028;A0A0A0MRN5;Q9NZT2	A0A087X028;A0A0A0MRN5;Q9NZT2	Opioid growth factor receptor	OGFR
4	5	3	4	-0.500871	-0.673002	-0.570422	-0.685431	4	5	3	5	139630000	81434000	58196000	173630000	101400000	72232000	96320000	52749000	43571000	262460000	159390000	103070000			15	15	15	25.8	25.8	25.8	104.78	0	59.651	2049400000	1339300000	710060000	0.525684	29476000	1.13915	-0.621712	A0A087X054;Q9Y4L1;E9PJ21;A0A087WWI4;K7EQK2;J3KTF1;Q9BST8;J3QQH7;J3QLE9;J3QL06;A0A087X214;A0A087WW13	A0A087X054;Q9Y4L1;E9PJ21;A0A087WWI4;K7EQK2	Hypoxia up-regulated protein 1	HYOU1
4	4	4	4	0.475811	0.436162	0.235359	0.173255	4	4	5	4	261210000	148050000	113160000	234080000	99953000	134130000	317090000	144870000	172220000	280290000	130060000	150230000			8	8	8	25.5	25.5	25.5	42.868	0	37.322	1259800000	638680000	621130000	0.29397	-11701750	-0.703354	0.335761	Q2TAM5;E9PKH5;A0A087X0W8;Q04206;E9PI38;E9PQS6;E9PKV4;A0A087WVP0;E9PMD5;E9PJR1;E9PRX2;E9PNV4	Q2TAM5;E9PKH5;A0A087X0W8;Q04206;E9PI38;E9PQS6;E9PKV4;A0A087WVP0	Transcription factor p65	RELA
0	0	0	0	n. def.	n. def.	n. def.	n. def.	0	0	0	0	0	0	0	0	0	0	0	0	0	0	0	0			1	1	1	4	4	4	37.325	0	5.538	76004000	31810000	44194000	0	0	0	n. def.	A0A087X0W9;Q8N6M0	A0A087X0W9;Q8N6M0	OTU domain-containing protein 6B	OTUD6B
14	13	12	13	-0.358454	-0.361287	-0.137822	-0.293801	14	15	13	15	1105600000	647460000	458170000	1030700000	531570000	499180000	965440000	468840000	496600000	1415800000	809840000	605990000			22	22	22	43	43	43	77.569	0	90.434	14536000000	8640700000	5895100000	0.572755	99442488	1.22223	-0.326128	A0A087X0X3;P52272;M0QZM1;M0R2T0;M0R019;M0R2I7;M0QYQ7;M0R0N3;M0QY96;M0R0Y6;M0QYL3	A0A087X0X3;P52272;M0QZM1	Heterogeneous nuclear ribonucleoprotein M	HNRNPM
3	2	2	3	0.00374607	-0.0851447	0.0176369	0.103128	2	2	2	3	156770000	80962000	75804000	147750000	65804000	81948000	150780000	64496000	86285000	176250000	87269000	88981000			6	6	6	39	39	39	20.42	0	23.616	1686400000	861080000	825350000	0.654445	-8621750	-1.36375	0.0106915	A0A087X163;Q9NP72;Q5W0J0;H0Y6T8	A0A087X163;Q9NP72;Q5W0J0;H0Y6T8	Ras-related protein Rab-18	RAB18
4	5	5	3	2.97951	2.8141	2.05655	2.89825	2	3	4	2	127560000	13205000	114360000	235090000	21660000	213430000	284350000	88257000	196100000	153750000	15289000	138460000	+	DMSO_LLOMe	8	8	8	34.2	34.2	34.2	34.793	0	146.99	800750000	138410000	662340000	2.3576	-130984750	-4.43713	2.85617	D3VVH9;A0A087X1A8;G3V3R7;F5H211;P54252;G3V328;A0A087WXY4;C9JQV6;G3V4U9;A0A0A0MS38;E9PJN5;G3V2G1;G3V3T6;G3V4F5;G3V4F4;G3V5H3;S4R399;G3V526;G3V3T0;G3V2G2;G3V3A6;D3VVP3;D6R9I5;G3V4B1;G3V390;G3V3S5	D3VVH9;A0A087X1A8;G3V3R7;F5H211;P54252;G3V328;A0A087WXY4;C9JQV6;G3V4U9;A0A0A0MS38;E9PJN5;G3V2G1;G3V3T6;G3V4F5;G3V4F4;G3V5H3;S4R399;G3V526	Ataxin-3	ATXN3
0	0	1	1	n. def.	n. def.	-0.258132	1.07368	0	0	1	1	0	0	0	0	0	0	10399000	5864100	4534500	63920000	16514000	47406000			3	3	3	19.9	19.9	19.9	17.981	0	6.7308	881890000	385030000	496860000	0.247403	-7390600	-0.607616	n. def.	A0A087X1K9;E5RGR0;O75608;E5RJ48;B4DP64;E5RI35	A0A087X1K9;E5RGR0;O75608;E5RJ48;B4DP64	Acyl-protein thioesterase 1	LYPLA1
1	0	1	1	-0.101149	n. def.	-0.252243	-0.385186	1	0	1	1	26433000	14858000	11576000	0	0	0	20350000	11916000	8434100	36756000	22318000	14438000			1	1	1	27.4	27.4	27.4	6.9573	0.0079602	2.3938	83540000	49092000	34448000	0.270061	3660975	0.654665	-0.252243	A0A087X1L6;P41214	A0A087X1L6;P41214	Eukaryotic translation initiation factor 2D	EIF2D
0	1	1	0	n. def.	-0.0310025	0.0378742	n. def.	0	1	1	0	0	0	0	49851000	21901000	27950000	48427000	19434000	28992000	0	0	0			2	2	2	10.1	10.1	10.1	35.289	0	6.1502	229770000	130030000	99733000	0.146009	-3901750	-0.383625	n. def.	A0A087X1M6;G5E9X3;Q9Y2H6	A0A087X1M6;G5E9X3;Q9Y2H6	Fibronectin type-III domain-containing protein 3A	FNDC3A
0	1	0	0	n. def.	0.622649	n. def.	n. def.	0	1	0	0	0	0	0	13370000	3337100	10033000	0	0	0	0	0	0			2	2	2	30.1	30.1	30.1	13.491	0.0050865	2.5892	33523000	15826000	17697000	0.259705	-1673975	-0.633276	n. def.	F8WC38;A0A087X1N3;O75818;X6RLL4	F8WC38;A0A087X1N3;O75818;X6RLL4	Ribonuclease P protein subunit p40	RPP40
8	9	8	7	0.209266	n. def.	n. def.	n. def.	1	0	0	0	41451000	20413000	21037000	0	0	0	0	0	0	0	0	0			10	1	1	50.2	10.9	10.9	32.693	0	7.6765	41451000	20413000	21037000	0.00713444	-156000	-0.0212876	n. def.	A0A087X1W2;E9PMZ2;E9PMW9	A0A087X1W2		PRMT1
1	1	0	2	n. def.	n. def.	n. def.	0.697596	0	0	0	2	34474000	0	34474000	50330000	0	50330000	0	0	0	243970000	89403000	154560000			2	2	2	4.4	4.4	4.4	49.219	0	7.5777	328770000	89403000	239370000	0.413704	-37490250	-0.935279	n. def.	A0A087X1X9;Q8IYB5;X6RCC3;A0A087WV97;Q8WU79	A0A087X1X9;Q8IYB5;X6RCC3;A0A087WV97;Q8WU79	Stromal membrane-associated protein 1;Stromal membrane-associated protein 2	SMAP1;SMAP2
4	7	7	6	0.378068	0.377734	0.452174	0.441377	5	9	8	6	419710000	189430000	230280000	663310000	258000000	405310000	625630000	251430000	374200000	619300000	261930000	357380000			10	10	10	48.4	48.4	48.4	29.126	0	59.518	4920400000	2435300000	2485200000	1.28156	-101595004	-2.41395	0.409722	A0A087X1Z3;Q9UL46;H0YM70;H0YKU2	A0A087X1Z3;Q9UL46;H0YM70	Proteasome activator complex subunit 2	PSME2
2	2	2	4	0.593402	1.03323	0.934101	0.44742	2	3	2	4	52668000	22537000	30131000	132720000	33244000	99476000	75768000	20747000	55022000	186300000	71986000	114320000			4	4	4	4.5	4.5	4.5	102.28	0	9.3753	447460000	148510000	298940000	0.821105	-37608750	-1.64549	0.763751	A0A087X211;Q8TCG1;F8WAX6	A0A087X211;Q8TCG1	Protein CIP2A	KIAA1524
5	6	6	5	-0.137204	0.177854	-0.138632	-0.0416101	5	7	7	5	325990000	142950000	183040000	436040000	198280000	237760000	494680000	215090000	279590000	390460000	175550000	214910000			9	9	9	10.8	10.8	10.8	101.33	0	25.522	2773800000	1349200000	1424600000	0.908224	-45857504	-1.79071	-0.0894068	A0A087X253;P63010;A0A087WYD1;A0A087WU93;A0A087WZQ6;Q10567;C9J1E7;A0A087WXS3;K7EKZ5;K7EJX1;K7EN71;K7ERB2	A0A087X253;P63010;A0A087WYD1;A0A087WU93;A0A087WZQ6;Q10567	AP-2 complex subunit beta;AP-1 complex subunit beta-1	AP2B1;AP1B1
1	2	4	4	-0.407899	0.116498	0.49334	0.0054719	1	2	5	4	27294000	10739000	16555000	64683000	25149000	39534000	238540000	104360000	134180000	100020000	44053000	55966000			7	7	7	10.1	10.1	10.1	125	0	13.159	430540000	184300000	246240000	0.184767	-15483500	-0.472182	0.0609849	A0A087X295;Q9NNW5;E9PDU5;E9PBK6;Q6PKC6	A0A087X295;Q9NNW5;E9PDU5;E9PBK6	WD repeat-containing protein 6	WDR6
1	0	1	0	0.00374607	n. def.	0.371169	n. def.	1	0	1	0	65919000	33507000	32412000	0	0	0	32116000	12723000	19393000	0	0	0			5	5	5	32.1	32.1	32.1	23.896	0	44.71	3735100000	2219900000	1515200000	0.0433266	-1393750	-0.124413	n. def.	A0A087X2B5;P35613;I3L192;A0A087WUV8;R4GMX5;R4GN83	A0A087X2B5;P35613;I3L192;A0A087WUV8;R4GMX5	Basigin	BSG
1	2	3	2	-0.30793	-0.348905	-0.549536	0.129745	1	2	3	2	56480000	30757000	25724000	127460000	66108000	61350000	273470000	148200000	125270000	296310000	184530000	111780000			3	3	3	31.6	31.6	31.6	10.32	0	13.501	1637900000	1026000000	611850000	0.254443	26367750	0.622335	-0.328417	A0A087X2D0;P84103;A0A0B4J1Z1;C9JAB2;Q16629	A0A087X2D0;P84103	Serine/arginine-rich splicing factor 3	SRSF3
2	2	3	1	0.995883	0.913416	0.678973	0.000721115	2	2	3	1	166280000	60104000	106180000	131540000	34667000	96878000	223140000	82877000	140270000	39583000	15229000	24354000			4	4	4	1.9	1.9	1.9	289.63	0	15.795	656660000	254180000	402480000	0.754383	-43701250	-1.53352	0.796195	A0A087X2H1;Q9ULT8;H0YJP0;A0A087WVU6;G3V4V5	A0A087X2H1;Q9ULT8;H0YJP0	E3 ubiquitin-protein ligase HECTD1	HECTD1
13	13	13	12	0.917623	0.973942	1.06605	0.978781	15	15	13	15	1695400000	612870000	1082600000	1558700000	432930000	1125800000	1582800000	467670000	1115200000	2060000000	753440000	1306500000	+	DMSO_LLOMe	15	15	15	47.1	47.1	47.1	45.796	0	110.86	10788000000	4430200000	6357300000	3.24559	-590797456	-6.62918	0.976362	A0A087X2I1;P62333;H0YJC0;H0YJS8;H0YJX2;H0YJE9;H0YJT1	A0A087X2I1;P62333	26S protease regulatory subunit 10B	PSMC6
1	0	0	1	-0.108239	n. def.	n. def.	0.13606	1	0	0	2	26625000	16536000	10089000	0	0	0	0	0	0	92235000	44468000	47767000			1	1	1	20.3	20.3	20.3	8.7087	0.0050659	2.5543	118860000	61005000	57856000	0.0172557	787000	0.0509147	n. def.	J3QQX0;C9JFE4;A0A096LP07;A0A096LPJ3;A8K070;Q13098	J3QQX0;C9JFE4;A0A096LP07;A0A096LPJ3;A8K070;Q13098	COP9 signalosome complex subunit 1	GPS1
2	4	6	3	0.319965	-0.189763	-0.0347809	-0.216753	3	5	7	4	202500000	109780000	92721000	377850000	190360000	187490000	297020000	131760000	165260000	375580000	214130000	161450000			7	7	7	17.3	17.3	17.3	43.237	0	16.882	1316300000	686150000	630120000	0.113799	9777250	0.306631	-0.112272	U3KQC1;A0A0A0MQU0;Q9BV38;K7EIR0;K7EML4;A0A087X237;K7EKX5	U3KQC1;A0A0A0MQU0;Q9BV38;K7EIR0	WD repeat-containing protein 18	WDR18
11	10	10	11	0.075738	0.219339	0.22231	0.159887	15	13	14	15	4034000000	2087700000	1946300000	4096400000	1765300000	2331200000	4371900000	1913500000	2458400000	4226900000	1983400000	2243600000			12	12	12	55	55	55	30.348	0	208.38	41088000000	20759000000	20329000000	1.2725	-307400000	-2.39863	0.189613	A0A0A0MR02;P45880;Q5JSD2;Q5JSD1;A2A3S1	A0A0A0MR02;P45880;Q5JSD2;Q5JSD1	Voltage-dependent anion-selective channel protein 2	VDAC2
1	2	2	2	-0.352529	-0.12378	-0.415345	-0.18871	1	1	1	2	49499000	32911000	16588000	33830000	16985000	16845000	41296000	21338000	19959000	139970000	67547000	72418000			2	2	2	23.4	23.4	23.4	18.388	0	18.127	264590000	138780000	125810000	0.0646197	3242750	0.181771	-0.270619	Q5T092;A0A0A0MR06;Q5T091;O15258;Q5T093	Q5T092;A0A0A0MR06;Q5T091;O15258;Q5T093	Protein RER1	RER1
2	3	2	4	-0.598632	-0.671187	-0.631936	-0.663374	2	3	2	4	120650000	73194000	47455000	118010000	66883000	51125000	89794000	50248000	39546000	319010000	203880000	115130000			8	8	8	13.4	13.4	13.4	85.939	0	27.006	1527500000	816260000	711200000	0.390724	35237250	0.89208	-0.647655	A0A0A0MRA5;B7Z4B8;Q9BUJ2;M0QYZ0;M0R3F1;M0R203;M0QZV6;M0R0K8;M0QYM5;M0QYI8	A0A0A0MRA5;B7Z4B8;Q9BUJ2;M0QYZ0;M0R3F1	Heterogeneous nuclear ribonucleoprotein U-like protein 1	HNRNPUL1
8	8	9	7	-0.0562211	-0.088899	-0.0969772	-0.169534	10	12	12	9	1602200000	901340000	700830000	1939700000	944770000	994960000	1718300000	771420000	946920000	1335000000	665950000	669040000			10	10	10	51.6	51.6	51.6	26.626	0	90.337	14268000000	8135500000	6132900000	0.0230033	-7067488	-0.0674548	-0.0929381	F6S8N6;A0A0A0MRJ6;H7BY58;P22061;F8WDT3;F8WAV5;F8WAX2;H7C4X2;C9J0F2	F6S8N6;A0A0A0MRJ6;H7BY58;P22061	Protein-L-isoaspartate O-methyltransferase;Protein-L-isoaspartate(D-aspartate) O-methyltransferase	PCMT1
0	5	3	4	n. def.	-0.368775	-0.0194628	-0.417309	0	5	3	4	0	0	0	128380000	43186000	85198000	85668000	44511000	41157000	116450000	70235000	46212000			8	8	8	7.8	7.8	7.8	145.01	0	19.602	1127100000	579970000	547180000	0.0568635	-3658750	-0.161134	-0.368775	A0A0A0MRM8;A0A0D9SGC1;E7EW20;Q9UM54	A0A0A0MRM8;A0A0D9SGC1;E7EW20;Q9UM54	Unconventional myosin-VI	MYO6
0	0	0	1	n. def.	n. def.	n. def.	-0.667722	0	0	0	1	0	0	0	0	0	0	0	0	0	27834000	16600000	11234000			1	1	1	32.6	32.6	32.6	5.0538	0.0050813	2.5811	62197000	38731000	23466000	0.0980586	1341500	0.267711	n. def.	S4R402;S4R341;S4R349;A0A0A0MRM9;Q14978	S4R402;S4R341;S4R349;A0A0A0MRM9;Q14978	Nucleolar and coiled-body phosphoprotein 1	NOLC1
4	0	1	3	-0.453696	n. def.	-0.171742	-0.172717	5	0	1	2	234590000	143990000	90596000	0	0	0	49071000	21055000	28017000	118020000	62066000	55953000			8	8	7	7.4	7.4	6.8	152.45	0	15.823	481880000	274950000	206930000	0.132935	13136250	0.352778	-0.172717	A0A0A0MRV0;Q9P2E9;F8W7S5;A0A087WVV2;A0A087WU26;A2A2S5;E9PN67	A0A0A0MRV0;Q9P2E9;F8W7S5;A0A087WVV2	Ribosome-binding protein 1	RRBP1
2	1	1	2	-0.204615	-0.153912	-0.144058	-0.0418032	2	1	1	2	284490000	148150000	136340000	247190000	112200000	134990000	200970000	91076000	109890000	443710000	219400000	224310000			2	2	2	12.6	12.6	12.6	23.465	0	5.7946	3562700000	1816600000	1746100000	0.0832455	-8676000	-0.230217	-0.148985	E7ETB7;E7EQ06;A0A0A0MS31;Q14790;H7BZM4;E7EQ01;E7EVN1;C9JB29;H7C0E2	E7ETB7;E7EQ06;A0A0A0MS31;Q14790;H7BZM4;E7EQ01;E7EVN1;C9JB29;H7C0E2	Caspase-8;Caspase-8 subunit p18;Caspase-8 subunit p10	CASP8
2	2	1	2	-0.0870436	-0.15502	-0.380578	-0.342342	1	2	2	2	20429000	12207000	8221900	54539000	29211000	25328000	83911000	48590000	35321000	240050000	168810000	71234000			6	5	5	26.8	20.9	20.9	35.503	0	18.719	1036800000	705190000	331640000	0.334075	29678275	0.783066	-0.248681	A0A0A0MS41;A0A1P0AYU5;Q9BWM7;S4R3N9	A0A0A0MS41;A0A1P0AYU5;Q9BWM7;S4R3N9	Sideroflexin;Sideroflexin-3	SFXN3
1	1	1	0	0.604451	-1.64305	-1.81436	n. def.	1	1	1	0	47829000	18597000	29233000	117580000	89616000	27962000	156190000	131650000	24540000	0	0	0			1	1	1	9.8	9.8	9.8	22.126	0.00058858	4.5185	390290000	265260000	125030000	0.591911	39532000	1.25569	-1.64304	H0Y9C2;H0Y6G2;H7BXS4;Q8WU40;D6R938;E9PBG7;Q5SWX3;E9PF82;A0A0A0MS52;A0A0A0MT11;Q9UQM7;Q13557;Q13555;Q13554	H0Y9C2;H0Y6G2;H7BXS4;Q8WU40;D6R938;E9PBG7;Q5SWX3;E9PF82;A0A0A0MS52;A0A0A0MT11;Q9UQM7;Q13557;Q13555;Q13554	Calcium/calmodulin-dependent protein kinase type II subunit alpha;Calcium/calmodulin-dependent protein kinase type II subunit delta;Calcium/calmodulin-dependent protein kinase type II subunit gamma;Calcium/calmodulin-dependent protein kinase type II subunit beta	CAMK2D;CAMK2G;CAMK2B;CAMK2A
0	0	0	0	n. def.	n. def.	n. def.	n. def.	0	0	0	0	0	0	0	0	0	0	0	0	0	0	0	0			2	2	2	16.7	16.7	16.7	26.479	0.00060277	4.9007	62736000	38149000	24588000	0	0	0	n. def.	A0A1W2PQV5;A0A1W2PNM1;A0A0A0MSE2;A0A0D9SFP2;E9PF18;Q16836;A0A1W2PQ55;A0A1W2PP40;A0A1W2PQC2;A0A1W2PQ78;A0A1W2PRT2	A0A1W2PQV5;A0A1W2PNM1;A0A0A0MSE2;A0A0D9SFP2;E9PF18;Q16836;A0A1W2PQ55;A0A1W2PP40;A0A1W2PQC2;A0A1W2PQ78;A0A1W2PRT2	Hydroxyacyl-coenzyme A dehydrogenase, mitochondrial	HADH
0	1	2	1	n. def.	0.680144	0.964066	0.200253	0	1	2	1	0	0	0	57232000	21651000	35581000	75647000	22165000	53482000	36547000	15890000	20658000			2	2	2	4.9	4.9	4.9	44.205	0.00060241	4.8827	223550000	85625000	137920000	0.450309	-12503750	-1.00304	0.680144	J3KNW4;A0A0A0MSG2;Q14192	J3KNW4;A0A0A0MSG2;Q14192	Four and a half LIM domains protein 2	FHL2
0	0	2	1	n. def.	n. def.	-0.631869	-0.814869	0	0	2	1	0	0	0	0	0	0	72388000	38455000	33934000	76410000	51409000	25001000			4	4	4	10.8	10.8	10.8	52.406	0	11.214	657350000	424320000	233040000	0.191938	7732250	0.488135	n. def.	A0A0A0MSK5;J3KN66;Q5JTV8;H0Y4R4;H0YDU3;H0YD16	A0A0A0MSK5;J3KN66;Q5JTV8;H0Y4R4	Torsin-1A-interacting protein 1	TOR1AIP1
0	0	2	0	n. def.	n. def.	-0.756623	n. def.	0	0	2	0	0	0	0	0	0	0	58924000	36675000	22249000	0	0	0			4	4	4	10	10	10	47.606	0	6.9422	986520000	691230000	295290000	0.126044	3606500	0.336301	n. def.	A0A0G2JKZ1;A2AB90;A0A0G2JH37;A0A0A0MSV9;O15533;Q6P1N7;C9JA35;A0A0A0MT98	A0A0G2JKZ1;A2AB90;A0A0G2JH37;A0A0A0MSV9;O15533;Q6P1N7;C9JA35;A0A0A0MT98	Tapasin	TAPBP
7	3	6	7	-0.269443	0.225028	-0.0114134	0.0150693	7	2	6	7	374250000	192180000	182070000	153800000	69368000	84436000	232900000	134540000	98361000	459030000	236370000	222650000			10	10	10	6.6	6.6	6.6	188.15	0	35.888	1723200000	938030000	785160000	0.0826721	11235250	0.228748	0.00182792	Q9HBD4;A0A0A0MT49;P51532;A0A0U1RQZ9;P51531;F6VDE0;K7EP28;A0A0U1RQE1;A0A087X0E3;A0A0A0MS59;A0A0C4DFX4;Q6ZRS2	Q9HBD4;A0A0A0MT49;P51532	Transcription activator BRG1	SMARCA4
0	1	1	1	n. def.	0.359409	n. def.	-0.117772	0	1	0	1	0	0	0	22501000	8819100	13681000	10054000	0	10054000	14934000	7738000	7196500			1	1	1	0.9	0.9	0.9	136.27	0.0016384	3.4494	47489000	16557000	30932000	0.424204	-3593600	-0.954843	n. def.	A0A0A0MT60;Q5T1M5	A0A0A0MT60;Q5T1M5	Peptidyl-prolyl cis-trans isomerase;FK506-binding protein 15	FKBP15
2	3	2	4	-0.474192	-0.340861	-0.657582	-0.564435	2	3	2	4	42535000	23741000	18794000	50875000	27466000	23409000	25713000	9796600	15916000	191230000	102390000	88842000			9	9	9	13.9	13.9	13.9	99.365	0	19.456	881640000	531590000	350050000	0.0531279	4108150	0.151092	-0.519314	A0A0A0MTB8;Q8NI36	A0A0A0MTB8;Q8NI36	WD repeat-containing protein 36	WDR36
8	16	13	11	0.900181	1.37923	0.688315	1.00324	6	12	12	9	265790000	160030000	105760000	425870000	107450000	318420000	398520000	136590000	261940000	317850000	118850000	199000000			28	28	28	7.2	7.2	7.2	591.4	0	87.175	1885700000	754530000	1131200000	0.990044	-90550000	-1.92665	0.951712	A0A0A0MTR7;A0A0A0MTC1;Q63HN8	A0A0A0MTR7;A0A0A0MTC1;Q63HN8	E3 ubiquitin-protein ligase RNF213	RNF213
5	5	5	5	-0.246806	-0.246036	0.00805652	-0.0525956	6	5	6	5	207630000	110540000	97092000	214560000	99441000	115120000	239240000	103640000	135590000	258080000	141670000	116410000			5	5	5	13	13	13	54.611	0	25.394	1400000000	736980000	663000000	0.06401	-2230250	-0.180159	-0.149316	A0A0A0MTH3;Q13418;A0A087WWY6	A0A0A0MTH3;Q13418	Integrin-linked protein kinase	ILK
1	1	2	1	0.595122	-0.518123	-0.29168	-0.162783	1	1	2	1	47585000	21952000	25633000	90950000	46899000	44051000	104870000	51443000	53423000	74896000	40976000	33920000			2	2	2	8.4	8.4	8.4	30.742	0	7.4024	942020000	467260000	474750000	0.041609	1060750	0.119687	-0.227232	A0A0A0MTI6;Q9NYP7	A0A0A0MTI6;Q9NYP7	Elongation of very long chain fatty acids protein;Elongation of very long chain fatty acids protein 5	ELOVL5
0	0	0	1	n. def.	n. def.	n. def.	-0.30793	0	0	0	1	0	0	0	0	0	0	0	0	0	16634000	5572400	11062000			1	1	1	3.4	3.4	3.4	82.358	0.0070105	2.4577	16634000	5572400	11062000	0.171886	-1372400	-0.443201	n. def.	Q5T2B5;A0A0A0MTN0;Q13617	Q5T2B5;A0A0A0MTN0;Q13617	Cullin-2	CUL2
1	1	1	1	0.901417	n. def.	1.01078	n. def.	1	0	1	0	38387000	12852000	25535000	0	0	0	46722000	13165000	33557000	0	0	0			2	2	2	2.4	2.4	2.4	106.01	0	5.3521	140630000	65603000	75031000	0.381123	-8268750	-0.873866	n. def.	A0A0A0MTP7;F8VXG7;Q99590	A0A0A0MTP7;F8VXG7;Q99590	Protein SCAF11	SCAF11
0	1	1	2	n. def.	0.92873	0.573278	0.0709388	0	1	1	2	0	0	0	9555600	3389100	6166500	12147000	4688200	7459200	57110000	23451000	33659000			2	2	2	2.1	2.1	2.1	105.06	0.0026219	2.9171	78813000	31528000	47285000	0.166502	-3939100	-0.43096	0.573278	A0A0A6YY96;P48200	A0A0A6YY96;P48200	Iron-responsive element-binding protein 2	IREB2
2	1	1	2	-0.234601	-0.465879	-0.298176	0.163241	2	1	1	2	49022000	26187000	22835000	16406000	11692000	4714000	23794000	11788000	12006000	70406000	32966000	37440000			6	6	6	15.4	15.4	15.4	58.199	0	17.738	904040000	458430000	445600000	0.055892	1409500	0.158529	-0.266389	A0A0A6YYI3;A0A0B4J1V8;Q9NQ55;A8MV53;H7C446;C9J3W3;C9JHF7	A0A0A6YYI3;A0A0B4J1V8;Q9NQ55;A8MV53;H7C446	Suppressor of SWI4 1 homolog	PPAN-P2RY11;PPAN
5	3	2	3	0.333195	0.462576	0.0102069	0.127369	7	4	3	5	515230000	275920000	239310000	284800000	135730000	149070000	223780000	107340000	116440000	391890000	168530000	223370000			6	6	6	15.5	15.5	15.5	54.223	0	19.946	1618700000	794630000	824050000	0.0775667	-10167500	-0.215606	0.230282	A0A0A6YYJ8;Q9Y383;B8ZZ10;A8MYV2;Q9NQ29;B8ZZ09	A0A0A6YYJ8;Q9Y383;B8ZZ10;A8MYV2;Q9NQ29	Putative RNA-binding protein Luc7-like 2;Putative RNA-binding protein Luc7-like 1	LUC7L2;LUC7L
7	5	6	7	0.306029	0.20201	0.274411	0.171847	7	5	6	9	440610000	200330000	240280000	219310000	81716000	137590000	438160000	185500000	252660000	477480000	217680000	259800000			14	14	14	20.7	20.7	20.7	101.2	0	41.773	3243500000	1728800000	1514700000	0.573962	-51276000	-1.22435	0.23821	A0A0B4J1W3;Q9BXJ9;Q6N069	A0A0B4J1W3;Q9BXJ9	N-alpha-acetyltransferase 15, NatA auxiliary subunit	NAA15
0	0	0	0	n. def.	n. def.	n. def.	n. def.	0	0	0	0	0	0	0	0	0	0	0	0	0	0	0	0			1	1	1	18.5	18.5	18.5	7.2883	0.00055127	3.5735	123560000	73571000	49991000	0	0	0	n. def.	F5H895;A0A0B4J239;F5GXX5;P61803	F5H895;A0A0B4J239;F5GXX5;P61803	Dolichyl-diphosphooligosaccharide--protein glycosyltransferase subunit DAD1	DAD1
0	1	1	1	n. def.	1.48903	0.665575	1.21313	0	1	1	1	0	0	0	43223000	9335100	33888000	35569000	16013000	19556000	51749000	18162000	33587000			1	1	1	5.3	5.3	5.3	36.282	0.0005531	3.6175	130540000	43510000	87031000	0.56749	-10880225	-1.213	1.21313	K7EME0;A0A0B4J2A4;P42765	K7EME0;A0A0B4J2A4;P42765	3-ketoacyl-CoA thiolase, mitochondrial	ACAA2
3	3	4	3	0.0918014	0.292782	0.160791	0.0356239	3	5	4	5	200430000	105320000	95118000	303530000	122200000	181340000	265350000	117640000	147710000	378050000	188050000	190000000			4	4	4	23.4	23.4	23.4	21.525	0	13.501	1404600000	689470000	715090000	0.298234	-20239500	-0.711943	0.126296	Q5W0H4;A0A0B4J2C3;P13693;J3KPG2;E9PJF7;Q56UQ5;H0YCX0	Q5W0H4;A0A0B4J2C3;P13693;J3KPG2;E9PJF7;Q56UQ5	Translationally-controlled tumor protein;TPT1-like protein	TPT1
0	1	0	0	n. def.	-1.21217	n. def.	n. def.	0	1	0	0	0	0	0	13674000	7524000	6150500	0	0	0	0	0	0			1	1	1	13	13	13	13.074	0.0079365	2.3861	13674000	7524000	6150500	0.0495229	343375	0.141336	n. def.	A0A0B4J2F8;F6S314;E2QRJ6;A6NFM0;Q9H1A7;Q9GZM3;P52435	A0A0B4J2F8;F6S314;E2QRJ6;A6NFM0;Q9H1A7;Q9GZM3;P52435	DNA-directed RNA polymerase II subunit RPB11-b2;DNA-directed RNA polymerase II subunit RPB11-b1;DNA-directed RNA polymerase II subunit RPB11-a	POLR2J3;POLR2J;POLR2J2
12	13	12	12	0.0282862	0.0437644	0.172231	0.095587	15	14	13	11	1422700000	752760000	669910000	1272200000	551660000	720530000	1008800000	416530000	592300000	1349400000	723820000	625630000			16	16	16	36.5	36.5	36.5	57.278	0	72.37	6648200000	3261700000	3386500000	0.192999	-40900000	-0.490485	0.0696757	A0A0C4DFL7;Q16850;H7C0D0;C9IYR8	A0A0C4DFL7;Q16850	Lanosterol 14-alpha demethylase	CYP51A1
0	1	0	0	n. def.	n. def.	n. def.	n. def.	0	0	0	0	0	0	0	0	0	0	0	0	0	0	0	0			1	1	1	11.1	11.1	11.1	11.593	0.0020986	2.9268	0	0	0	0	0	0	n. def.	S4R2Z4;A0A0C4DFR8;Q9UBK9	S4R2Z4;A0A0C4DFR8;Q9UBK9	Protein UXT	UXT
1	1	1	2	-0.0969926	0.667211	-0.204366	-0.462893	1	1	1	2	11957000	7162500	4794500	21206000	6573700	14632000	10798000	5770200	5028000	62768000	37417000	25351000			3	3	3	9.4	9.4	9.4	50.879	0	4.9116	170020000	103330000	66688000	0.0695229	1779475	0.194673	-0.150679	A0A0C4DFU6;Q96L92	A0A0C4DFU6;Q96L92	Sorting nexin-27	SNX27
1	1	1	1	2.06105	1.87974	1.66689	1.44233	1	1	1	1	62336000	15758000	46578000	61137000	13233000	47904000	59403000	13070000	46333000	103200000	32628000	70574000	+	DMSO_LLOMe	1	1	1	0.6	0.6	0.6	140.39	0.0060514	2.5078	286080000	74690000	211390000	2.3981	-34175000	-4.52448	1.77332	A0A0C4DGG6;A0A0C4DFX6;Q9UHC9	A0A0C4DGG6;A0A0C4DFX6;Q9UHC9	Niemann-Pick C1-like protein 1	NPC1L1
11	11	12	12	-0.184474	-0.0346627	-0.157335	-0.0293083	11	13	13	14	1888300000	911480000	976820000	2605900000	1105400000	1500500000	2569300000	1099000000	1470300000	3301700000	1547400000	1754300000			13	13	13	70	70	70	29.404	0	136.13	21376000000	11526000000	9850000000	0.576748	-259659984	-1.22922	-0.0959988	C9J9K3;A0A0C4DG17;P08865;F8WD59	C9J9K3;A0A0C4DG17;P08865;F8WD59	40S ribosomal protein SA	RPSA
4	4	3	4	-0.100345	-0.13841	0.293959	0.0973411	4	4	3	4	330660000	176460000	154200000	295350000	132170000	163190000	241620000	102830000	138790000	470090000	192120000	277960000			6	6	6	30.7	30.7	30.7	24.591	0	51.109	2227200000	1124300000	1102900000	0.374882	-32640000	-0.861972	-0.00150185	A0A0C4DG62;F8WCT1;Q66PJ3;F5GYV5;H7BZV4;F5H7X4;F8WEP2;A0A0C4DH18	A0A0C4DG62;F8WCT1;Q66PJ3;F5GYV5;H7BZV4;F5H7X4	ADP-ribosylation factor-like protein 6-interacting protein 4	ARL6IP4
1	1	1	0	0.521252	n. def.	0.824483	n. def.	1	0	1	0	24265000	8073000	16192000	0	0	0	19056000	7082100	11974000	0	0	0			4	4	4	4.1	4.1	4.1	117.46	0	8.4603	407990000	276730000	131260000	0.288351	-3252725	-0.691995	n. def.	A0A0C4DG89;Q7L014;D6RJA6	A0A0C4DG89;Q7L014;D6RJA6	Probable ATP-dependent RNA helicase DDX46	DDX46
3	2	2	2	-0.339254	-0.368048	-0.365295	-0.208461	3	2	2	2	105090000	53621000	51471000	76372000	46002000	30371000	75307000	35669000	39638000	86880000	43269000	43611000			4	4	4	14	14	14	40.183	0	8.8368	420370000	217830000	202550000	0.23729	3367500	0.586307	-0.352275	A0A0C4DGA2;O75521;F1LLU7;F8WAW4;C9JB63;F8W6J1	A0A0C4DGA2;O75521;F1LLU7;F8WAW4;C9JB63	Enoyl-CoA delta isomerase 2, mitochondrial	ECI2
0	0	0	2	n. def.	n. def.	n. def.	-0.212116	0	0	0	1	0	0	0	0	0	0	0	0	0	70676000	36509000	34167000			2	2	2	2.8	2.8	2.8	113.86	0	7.3553	97548000	50339000	47209000	0.0158496	585500	0.0468373	n. def.	A0A0C4DGA6;Q14527;H7C5K0	A0A0C4DGA6;Q14527;H7C5K0	Helicase-like transcription factor	HLTF
1	2	2	0	0.844868	0.670478	0.551491	n. def.	1	2	2	0	32800000	11476000	21324000	100930000	48211000	52716000	75633000	31567000	44066000	0	0	0			3	3	3	10.1	10.1	10.1	47.713	0	15.67	295890000	156080000	139800000	0.161912	-6713000	-0.42046	0.670478	H0Y7F0;H0Y9H6;E9PDE4;E7ES10;E9PCH5;E7EVY3;B7Z574;A0A0C4DGB5;P20810;F8W7E0;E7EQ12;D6RAA8;D6RC54;A0A0A0MR45;E7EQA0;H0YD33	H0Y7F0;H0Y9H6;E9PDE4;E7ES10;E9PCH5;E7EVY3;B7Z574;A0A0C4DGB5;P20810;F8W7E0;E7EQ12	Calpastatin	CAST
0	0	0	1	n. def.	n. def.	n. def.	-0.642977	0	0	0	1	0	0	0	0	0	0	0	0	0	49108000	32931000	16177000			3	3	3	11.6	11.6	11.6	37.213	0	9.823	303920000	173340000	130580000	0.177835	4188500	0.456638	n. def.	E9PIY1;A0A0C4DGG1;Q9UKS6;E9PJ75;E9PNM9	E9PIY1;A0A0C4DGG1;Q9UKS6	Protein kinase C and casein kinase substrate in neurons protein 3	PACSIN3
7	2	4	4	-0.00684012	0.52085	0.296076	0.418892	8	3	5	4	584430000	281110000	303320000	197580000	77916000	119660000	278320000	107570000	170750000	147430000	64375000	83057000			21	21	21	15.3	15.3	15.3	217.1	0	63.285	5144900000	2988700000	2156200000	0.208029	-36453996	-0.523485	0.357484	F5GWX5;A0A0C4DGG9;Q14839;Q8TDI0;K7EMY3;Q12873;F2Z2R5;K7EPV1;K7ESA5;I3L229;H7C3H7;F5H6N4;H7C0J3	F5GWX5;A0A0C4DGG9;Q14839	Chromodomain-helicase-DNA-binding protein 4	CHD4
0	1	1	1	n. def.	-0.68096	-0.38101	-0.363772	0	1	1	1	0	0	0	23066000	14277000	8788800	29092000	13714000	15378000	34279000	19402000	14877000			2	2	2	6.8	6.8	6.8	44.703	0.00055866	3.7422	642070000	368170000	273900000	0.144752	2087300	0.380682	-0.38101	A0A0C4DGI3;B4DJV2;O75390;F8W642;F8VZK9;F8VX07;F8VRP1;F8VX68;H0YIC4;F8VPF9;F8VPA1;F8VTT8;F8W1S4;F8W4S1;H0YH82	A0A0C4DGI3;B4DJV2;O75390;F8W642;F8VZK9;F8VX07;F8VRP1;F8VX68;H0YIC4;F8VPF9;F8VPA1;F8VTT8;F8W1S4;F8W4S1;H0YH82	Citrate synthase;Citrate synthase, mitochondrial	CS
2	3	2	5	0.372841	0.295958	0.173	-0.448509	2	3	2	5	69282000	30363000	38919000	147470000	63199000	84270000	95203000	39789000	55414000	239230000	107290000	131940000			6	6	6	23.3	23.3	23.3	33.786	0	21.903	1283300000	617440000	665830000	0.270652	-17475500	-0.65588	0.234479	A0A0C4DGQ5;P04632;K7EIV0;A0A075B7C0;K7ELJ7;U3KQE2;K7EM73;K7EKD8;U3KPR7;Q96L46;K7ES78;K7EMQ1	A0A0C4DGQ5;P04632;K7EIV0;A0A075B7C0;K7ELJ7;U3KQE2;K7EM73;K7EKD8;U3KPR7	Calpain small subunit 1	CAPNS1
0	0	0	1	n. def.	n. def.	n. def.	-0.601081	0	0	0	1	0	0	0	0	0	0	0	0	0	14828000	8831400	5996100			2	2	2	4.1	4.1	4.1	48.799	0.0025786	2.7593	119110000	71783000	47330000	0.0972203	708825	0.265612	n. def.	A0A0C4DGS1;P39656;U3KQ84	A0A0C4DGS1;P39656;U3KQ84	Dolichyl-diphosphooligosaccharide--protein glycosyltransferase 48 kDa subunit	DDOST
1	1	1	1	0.791022	0.985209	1.00497	0.898866	1	1	1	1	19604000	7232400	12371000	25884000	7245400	18639000	23323000	6063100	17259000	31523000	10585000	20938000	+	DMSO_LLOMe	1	1	1	9.2	9.2	9.2	16.961	0.00056593	3.9312	172670000	67546000	105130000	2.44661	-9520275	-4.63046	0.942038	A0A0C4DGW6;A6NDU8	A0A0C4DGW6;A6NDU8	UPF0600 protein C5orf51	C5orf51
25	22	24	22	-0.115176	-0.0937405	-0.171612	-0.211532	32	27	29	28	6619600000	3993500000	2626100000	4097800000	2028300000	2069500000	5261500000	2845900000	2415600000	5867500000	3341000000	2526500000			29	28	28	50.8	49.1	49.1	70.839	0	195.11	43268000000	25813000000	17454000000	0.727895	642749920	1.4888	-0.143394	A0A0D9SFB3;A0A0D9SG12;A0A0D9SF53;O00571;O15523;A0A0J9YVQ7;C9J081;A0A087WVZ1;C9J8G5;A0A0J9YYH6;D6RCM4;Q9NQI0;H0Y960	A0A0D9SFB3;A0A0D9SG12;A0A0D9SF53;O00571;O15523	ATP-dependent RNA helicase DDX3X;ATP-dependent RNA helicase DDX3Y	DDX3X;DDX3Y
0	1	1	1	n. def.	0.243303	n. def.	1.58636	0	2	0	1	0	0	0	98870000	32277000	66593000	0	0	0	69872000	15194000	54677000			2	2	2	22.7	22.7	22.7	13.635	0	8.9767	168740000	47472000	121270000	0.425547	-18449750	-0.957338	n. def.	A0A0D9SG71;A0A0R4J2E5;P49459;A0A0D9SEZ6	A0A0D9SG71;A0A0R4J2E5;P49459;A0A0D9SEZ6	Ubiquitin-conjugating enzyme E2 A	UBE2A
15	11	15	11	0.373398	0.479748	0.425245	0.266277	15	12	15	13	982680000	440400000	542280000	795970000	331380000	464590000	1218900000	652010000	566930000	790240000	354410000	435830000			24	24	24	25.7	25.7	25.7	140.3	0	174.6	6500600000	3506700000	2993900000	0.3067	-57857512	-0.728911	0.399321	A0A140T8Z0;A0A0G2JH68;O60610;H9KV28;B4E2I7;E5RJ79	A0A140T8Z0;A0A0G2JH68;O60610;H9KV28	Protein diaphanous homolog 1	DIAPH1
27	28	29	24	1.21798	1.29031	1.17588	1.30364	38	42	40	30	18755000000	6252200000	12503000000	19624000000	5373000000	14251000000	21250000000	5734000000	15516000000	19014000000	5587400000	13427000000	+	DMSO_LLOMe	36	32	20	61.7	58.3	36	70.108	0	323.31	185040000000	73650000000	111390000000	4.75195	-8187600000	-12.2876	1.25414	A0A0G2JIW1;P0DMV9;P0DMV8;V9GZ37	A0A0G2JIW1;P0DMV9;P0DMV8;V9GZ37	Heat shock 70 kDa protein 1B;Heat shock 70 kDa protein 1A	HSPA1B;HSPA1A
1	1	2	0	n. def.	n. def.	0.127897	n. def.	0	0	1	0	0	0	0	0	0	0	142880000	57339000	85544000	0	0	0			2	1	1	2.8	1.5	1.5	69.065	0.007913	2.3564	142880000	57339000	85544000	0.100529	-7051250	-0.27388	n. def.	A0A0G2JMG9;Q6ZN08	A0A0G2JMG9;Q6ZN08	Putative zinc finger protein 66	ZNF66
0	1	0	0	n. def.	-3.19218	n. def.	n. def.	0	1	0	0	0	0	0	248270000	225690000	22583000	0	0	0	0	0	0			1	1	1	29.1	29.1	29.1	6.2061	0.00059488	4.6694	704320000	617200000	87122000	0.392515	50776750	0.895466	n. def.	H7C1A2;A0A0G2JQ92;Q96BW9	H7C1A2;A0A0G2JQ92;Q96BW9	Phosphatidate cytidylyltransferase, mitochondrial	TAMM41
4	5	7	5	0.0344974	0.244278	0.00532815	0.211635	1	1	1	1	26088000	12221000	13867000	24288000	11183000	13104000	18836000	8965000	9871100	52256000	24896000	27360000			11	1	1	15.3	1.4	1.4	100.3	0	5.7109	270700000	160040000	110650000	0.122834	-1734275	-0.328573	0.123066	A0A0G2JR96;A0A0G2JQT1	A0A0G2JR96;A0A0G2JQT1
1	2	1	1	0.570366	0.193709	-0.316852	-0.854336	1	1	1	1	23563000	11345000	12217000	31682000	13741000	17941000	19834000	10645000	9189500	36813000	25287000	11525000			3	3	3	15	15	15	33.655	0	11.962	235620000	133870000	101750000	0.269396	2536375	0.653298	-0.0615714	A0A0J9YVR6;E9PQ56;A0A0J9YWM1;H0YEM1;A0A0J9YYL3;A0A0J9YXJ8;A0A0J9YVP6;A0A0J9YXX5;Q9UHX1;H0YCP8;E9PN18	A0A0J9YVR6;E9PQ56;A0A0J9YWM1;H0YEM1;A0A0J9YYL3;A0A0J9YXJ8;A0A0J9YVP6;A0A0J9YXX5;Q9UHX1;H0YCP8	Poly(U)-binding-splicing factor PUF60	PUF60
3	4	3	4	-1.07206	-1.3337	-1.06163	-1.19707	3	4	3	4	107970000	73603000	34367000	153890000	106730000	47156000	134090000	94117000	39977000	212540000	146230000	66309000	+	DMSO_LLOMe	4	4	4	22.8	22.8	22.8	37.98	0	30.679	1079000000	808650000	270340000	1.87304	58217750	3.46438	-1.13456	J3QT77;A0A0J9YYG4;A0A0J9YXF2;Q15165;G3XAK4;A0A0J9YXU7;A0A0J9YYJ1	J3QT77;A0A0J9YYG4;A0A0J9YXF2;Q15165;G3XAK4	Serum paraoxonase/arylesterase 2	PON2
6	9	8	9	0.0839282	0.219091	-0.094572	-0.174491	7	10	10	11	839220000	429450000	409770000	903460000	402900000	500550000	1068900000	503410000	565480000	1160000000	606030000	554020000			14	14	14	24.4	24.4	24.4	94.622	0	70.999	10768000000	5974300000	4794100000	0.145091	-22007496	-0.381478	-0.00532191	A0A0R4J2E8;A8MXP9;P43243;D6REM6;D6R991;H0Y8T4;B3KM87;D6RBI2;D6RE02;D6RIA2;D6RAM9;D6RAY2;D6RBK5;Q68E03;D6RCM3;D6REK4;D6R8Z5	A0A0R4J2E8;A8MXP9;P43243;D6REM6;D6R991;H0Y8T4;B3KM87	Matrin-3	MATR3
2	2	1	2	0.171463	0.696706	0.0924781	-0.0523114	2	2	1	2	27865000	14850000	13015000	37455000	12299000	25156000	11148000	4852400	6295200	44996000	25678000	19318000			2	2	2	5.9	5.9	5.9	48.047	0	7.3391	199540000	107540000	91997000	0.0940707	-1526200	-0.257703	0.131971	A0A0R4J2F6;Q12894;H7C2Z4;H7C444	A0A0R4J2F6;Q12894;H7C2Z4;H7C444	Interferon-related developmental regulator 2	IFRD2
1	1	1	1	1.38444	0.922807	0.779134	0.499476	1	1	1	1	11771000	3351000	8419900	16215000	5798000	10417000	12465000	3467100	8998000	14806000	5780500	9025300	+	DMSO_LLOMe	1	1	1	0.9	0.9	0.9	138.86	0.0020997	2.9475	127030000	61075000	65960000	2.90488	-4615900	-5.7135	0.85097	E3W994;H0Y5T1;J3KR49;A0A0U1RQI6;F8WA11;E7ERI8;E7EW49;O75122;Q7Z460	E3W994;H0Y5T1;J3KR49;A0A0U1RQI6;F8WA11;E7ERI8;E7EW49;O75122;Q7Z460	CLIP-associating protein 2;CLIP-associating protein 1	CLASP2;CLASP1
0	0	1	0	n. def.	n. def.	0.543496	n. def.	0	0	1	0	0	0	0	0	0	0	61766000	18806000	42960000	0	0	0			1	1	1	1.8	1.8	1.8	65.123	0.0092593	2.2591	61766000	18806000	42960000	0.204167	-6038500	-0.515055	n. def.	A0A0U1RQJ8;Q8WXE1	A0A0U1RQJ8;Q8WXE1	ATR-interacting protein	ATRIP
0	0	0	1	n. def.	n. def.	n. def.	0.941106	0	0	0	1	0	0	0	0	0	0	0	0	0	48970000	18179000	30792000			1	1	1	22.6	22.6	22.6	9.2863	0	8.1945	48970000	18179000	30792000	0.132917	-3153250	-0.352734	n. def.	H0YKX3;H0YMA4;A0A0U1RQM0;Q15004	H0YKX3;H0YMA4;A0A0U1RQM0;Q15004	PCNA-associated factor	KIAA0101
1	3	1	0	2.08926	1.84639	2.26951	n. def.	1	2	1	0	13432000	3021700	10410000	56741000	5756000	50985000	17221000	2995800	14225000	0	0	0			3	3	3	5.9	5.9	5.9	77.053	0	10.407	107720000	22539000	85177000	0.692644	-15961625	-1.429	2.08926	F8VSC5;A0A0U1RQQ9;Q6P3W7;H0YIK6	F8VSC5;A0A0U1RQQ9;Q6P3W7	SCY1-like protein 2	SCYL2
2	1	1	1	1.08644	n. def.	n. def.	-0.252827	1	0	0	1	30088000	8525200	21563000	0	0	0	0	0	0	17856000	9250000	8606000			2	1	1	9.1	4.9	4.9	28.673	0.0069895	2.4328	47944000	17775000	30169000	0.217024	-3098450	-0.542992	n. def.	A0A0U1RR30;A0A0U1RRM1;Q8WXI9	A0A0U1RR30;A0A0U1RRM1;Q8WXI9	Transcriptional repressor p66-beta	GATAD2B
4	5	4	4	-0.395929	-1.40236	-1.75171	-0.395853	4	4	6	4	3012300000	1861900000	1150500000	1171700000	879840000	291840000	974110000	718070000	256040000	3060900000	1877400000	1183500000			6	6	2	46.7	46.7	19.5	18.481	0	43.226	34138000000	22656000000	11482000000	0.746063	613832528	1.51949	-0.899144	A0A0U1RR32;A0A0U1RRH7;Q99878;Q96KK5;Q9BTM1;P20671;P0C0S8;H0YFX9;Q93077;Q7L7L0;P04908;P16104;Q8IUE6;Q96QV6	A0A0U1RR32;A0A0U1RRH7;Q99878;Q96KK5;Q9BTM1;P20671;P0C0S8;H0YFX9;Q93077;Q7L7L0;P04908;P16104;Q8IUE6	Histone H2A type 1-J;Histone H2A type 1-H;Histone H2A.J;Histone H2A type 1-D;Histone H2A type 1;Histone H2A;Histone H2A type 1-C;Histone H2A type 3;Histone H2A type 1-B/E;Histone H2AX;Histone H2A type 2-B	HIST1H2AJ;HIST1H2AH;H2AFJ;HIST1H2AD;HIST1H2AG;HIST1H2AC;HIST3H2A;HIST1H2AB;H2AFX;HIST2H2AB
15	15	12	16	-0.0466826	-0.0894669	-0.0207795	-0.0814764	27	26	21	29	5546800000	3003800000	2543000000	4590800000	2155800000	2434900000	4090800000	1930600000	2160200000	7218500000	3637300000	3581200000			20	20	20	60.2	60.2	60.2	62.463	0	253.07	66639000000	37931000000	28708000000	0.00136089	2050048	0.00408728	-0.0640795	A0A0U1RRM4;P26599;A6NLN1;A0A0D9SF20;K7EK45;K7EKJ7;A0A087WU68;A0A087WUW5;K7ES59;K7ELW5;O95758;X6R242	A0A0U1RRM4;P26599;A6NLN1;A0A0D9SF20	Polypyrimidine tract-binding protein 1	PTBP1
1	2	1	1	-0.234262	0.45133	-0.567639	0.799336	1	1	1	1	48317000	27198000	21118000	37057000	13946000	23110000	32629000	19008000	13620000	25508000	9055900	16452000			8	8	7	21.5	21.5	19.6	61.796	0	20.762	1044400000	552070000	492350000	0.10579	-1273025	-0.286941	0.108534	A0A0U1RRM8;H0YJ34;Q96AC1;H0YJB6	A0A0U1RRM8;H0YJ34;Q96AC1	Fermitin family homolog 2	FERMT2
1	2	3	1	-0.102001	0.0728604	-0.315899	-0.602394	1	2	3	1	84400000	45757000	38643000	115950000	56848000	59103000	160730000	80683000	80045000	43651000	23623000	20028000			4	4	4	8.5	8.5	8.5	87.175	0	21.641	959040000	521380000	437650000	0.0451502	2273000	0.129414	-0.20895	A0A140T9T7;Q03518	A0A140T9T7;Q03518	Antigen peptide transporter 1	TAP1
2	2	2	2	-0.171661	-0.305806	0.535157	-0.198212	3	2	2	2	55434000	32016000	23419000	56705000	28887000	27818000	62565000	31387000	31178000	65086000	36453000	28633000			3	3	3	7.6	7.6	7.6	51.802	0	9.5228	448330000	252920000	195410000	1.01089	4423750	1.96127	-0.184937	A0A1B0GUC3;A0A1B0GV98;A0A1B0GTC5;A0A1B0GU26;A0A1B0GTC3;A0A1B0GVH5;Q9C0B1;A0A1B0GTY1;A0A1B0GTZ8;X6R3I0;A0A1B0GUY7;A0A1B0GTI3	A0A1B0GUC3;A0A1B0GV98;A0A1B0GTC5;A0A1B0GU26;A0A1B0GTC3;A0A1B0GVH5;Q9C0B1;A0A1B0GTY1	Alpha-ketoglutarate-dependent dioxygenase FTO	FTO
1	0	0	1	-0.976049	n. def.	n. def.	-0.175517	1	0	0	1	25171000	18565000	6605900	0	0	0	0	0	0	50336000	32894000	17442000			2	2	2	10.6	10.6	10.6	51.853	0.0021175	3.058	300050000	207290000	92758000	0.323875	6852775	0.763009	n. def.	A0A1B0GTY9;A0A1B0GTJ4;A0A1B0GUA1;A0A1B0GTG2;A0A1B0GW82;A0A1B0GW77;P49419;A0A1B0GVU0;F8VVF2;A0A0J9YWF7;A0A1B0GUY0;A0A1B0GV49	A0A1B0GTY9;A0A1B0GTJ4;A0A1B0GUA1;A0A1B0GTG2;A0A1B0GW82;A0A1B0GW77;P49419;A0A1B0GVU0;F8VVF2;A0A0J9YWF7;A0A1B0GUY0;A0A1B0GV49	Alpha-aminoadipic semialdehyde dehydrogenase	ALDH7A1
4	5	4	6	0.0504668	0.277747	0.159887	0.144177	4	5	4	6	91506000	47174000	44332000	116040000	40953000	75089000	110350000	49958000	60396000	220840000	96449000	124390000			11	11	11	33.8	33.8	33.8	54.465	0	27.358	2105800000	903210000	1202600000	0.348303	-17418250	-0.810812	0.152032	A0A1B0GWJ0;A0A1B0GTJ7;P30566;A0A0A6YY92;A0A096LNY6;A0A1B0GWF8;A0A1B0GTG9;A0A096LNY5;A0A096LP92;A0A096LP76;A0A096LPA2;A0A096LNY4;V9GY96;A0A096LNT0;B4DEP1;A0A1W2PRX2;A0A096LP72	A0A1B0GWJ0;A0A1B0GTJ7;P30566;A0A0A6YY92;A0A096LNY6;A0A1B0GWF8;A0A1B0GTG9	Adenylosuccinate lyase	ADSL
1	1	1	1	1.16588	0.98178	0.250113	0.53824	1	1	1	1	22267000	7621100	14646000	32234000	11766000	20468000	28359000	13033000	15326000	36041000	11672000	24368000	+	DMSO_LLOMe	2	2	2	5.9	5.9	5.9	64.232	0	10.946	149700000	54625000	95073000	1.60867	-7678975	-2.98045	0.76001	F5GZ78;A0A1B0GU60;A0A1B0GTU4;P49023;F5H836;A0A1B0GV30	F5GZ78;A0A1B0GU60;A0A1B0GTU4;P49023;F5H836;A0A1B0GV30	Paxillin	PXN
1	1	1	2	0.0935602	0.102053	-2.53893	-4.87151	1	1	1	2	172530000	86173000	86360000	178070000	70336000	107730000	84373000	73062000	11310000	18455000000	18287000000	168260000			2	2	2	1.1	1.1	1.1	165.05	0.0070387	2.4724	19417000000	18789000000	627660000	0.446617	4535727638	0.996264	-1.22269	A0A1B0GU45;F8W9L6;F5H006;Q12912	A0A1B0GU45;F8W9L6;F5H006;Q12912	Lymphoid-restricted membrane protein;Processed lymphoid-restricted membrane protein	LRMP
1	1	1	1	0.577924	0.539531	0.0648829	-1.20171	1	1	1	1	52486000	21751000	30735000	54172000	21145000	33027000	51283000	20946000	30337000	50754000	32302000	18451000			1	1	1	5.2	5.2	5.2	32.46	0.00056497	3.9138	468210000	255750000	212460000	0.424946	-4101500	-0.956223	0.302207	H0YIM7;A0A1B0GV47;Q7Z4S6	H0YIM7;A0A1B0GV47;Q7Z4S6	Kinesin-like protein;Kinesin-like protein KIF21A	KIF21A
8	9	7	8	2.52664	1.61259	1.78274	1.94871	9	8	9	8	509660000	111090000	398570000	461760000	133680000	328080000	637940000	188520000	449420000	552030000	121090000	430940000	+	DMSO_LLOMe	14	14	14	22.9	22.9	22.9	93.543	0	63.579	2161400000	554370000	1607000000	3.77262	-263157496	-8.27314	1.86573	A0A1B0GVL3;Q05086;A0A0D9SG77;S4R306;A0A0D9SG63;A0A0D9SF91;A0A0D9SGI3	A0A1B0GVL3;Q05086;A0A0D9SG77	Ubiquitin-protein ligase E3A	UBE3A
0	1	1	1	n. def.	-0.433779	-0.388525	-0.621044	0	1	1	1	0	0	0	19906000	10240000	9666100	17747000	9110300	8636700	27451000	15708000	11743000			1	1	1	2.6	2.6	2.6	60.807	0.0030801	2.7201	229420000	116250000	113170000	0.111625	1253125	0.301308	-0.433779	A0A1B0GWA2;O00116	A0A1B0GWA2;O00116	Alkyldihydroxyacetonephosphate synthase, peroxisomal	AGPS
1	0	1	1	0.624522	n. def.	0.561693	0.105142	1	0	1	1	92955000	40300000	52654000	0	0	0	90927000	35310000	55617000	122880000	60900000	61983000			1	1	1	13.9	13.9	13.9	12.157	0	8.1938	493540000	241540000	252000000	0.17112	-8436000	-0.441463	0.561693	F6WST4;A0A1B0GXE7;Q9P0S3;Q53FV1	F6WST4;A0A1B0GXE7;Q9P0S3;Q53FV1	ORM1-like protein 1;ORM1-like protein 2	ORMDL1;ORMDL2
2	2	2	2	-0.665706	0.271545	-0.0634694	0.902344	2	2	2	2	75344000	47881000	27463000	82037000	40591000	41446000	79747000	39730000	40017000	90017000	31830000	58187000			4	4	3	9.2	9.2	6.8	73.502	0	11.17	872270000	430390000	441870000	0.0906119	-1770250	-0.248972	0.104038	A0A1C7CYX9;Q16555;H0YBT4;E9PD68;Q14194	A0A1C7CYX9;Q16555	Dihydropyrimidinase-related protein 2	DPYSL2
1	1	0	1	-0.646338	-0.49826	n. def.	-0.508301	1	1	0	1	68412000	45011000	23401000	48958000	27342000	21616000	0	0	0	87878000	53922000	33956000			1	1	1	11.7	11.7	11.7	14.332	0	9.7051	300730000	195170000	105560000	0.370463	11825500	0.853525	-0.508301	A0A1W2PSC5;A0A1W2PPK4;A0A1W2PQY1;A0A1W2PQ52;A0A1W2PQN1;F6W983;A0A1W2PPQ7;A0A1W2PRZ8;A0A1W2PP53;A0A1W2PP57;A0A1W2PPC3;A0A1W2PPS0;A0A1W2PPR6;A0A1W2PNP0;Q969N2	A0A1W2PSC5;A0A1W2PPK4;A0A1W2PQY1;A0A1W2PQ52;A0A1W2PQN1;F6W983;A0A1W2PPQ7;A0A1W2PRZ8;A0A1W2PP53;A0A1W2PP57;A0A1W2PPC3;A0A1W2PPS0;A0A1W2PPR6;A0A1W2PNP0;Q969N2	GPI transamidase component PIG-T	PIGT
2	2	2	2	-0.0648722	-0.0789903	-0.31285	-0.176381	3	2	2	2	250870000	129730000	121130000	242240000	110860000	131380000	224440000	111360000	113080000	318720000	166390000	152330000			2	2	2	40.6	40.6	40.6	7.6079	0	40.738	1988300000	1052100000	936150000	0.00225048	105000	0.00675219	-0.127686	A0A1W2PNR9;Q9Y5U9	A0A1W2PNR9;Q9Y5U9	Immediate early response 3-interacting protein 1	IER3IP1
0	1	1	1	n. def.	-0.281404	-0.141382	0.0578315	0	1	1	1	0	0	0	16822000	8414500	8407100	17905000	7418700	10486000	17078000	10070000	7008300			4	4	2	13.3	13.3	4.1	75.872	0	9.9704	619890000	305560000	314330000	4.70099e-05	450	0.000141402	-0.141382	A0A1W2PNV4;O15143;E9PF58;F8WFD3;C9JBJ7;C9K057;C9J4Z7;F8VXW2;C9JEY1;C9JQM8;C9JFG9;C9J6C8	A0A1W2PNV4;O15143;E9PF58	Actin-related protein 2/3 complex subunit 1B	ARPC1B;ARPC1A
3	2	2	3	-0.161653	0.155879	-0.113598	0.382723	3	2	2	2	79139000	37121000	42017000	33868000	16322000	17547000	43339000	20569000	22770000	75047000	30614000	44433000			5	5	5	6.2	6.2	6.2	118.39	0	11.419	385740000	206300000	179440000	0.278021	-5535250	-0.670981	0.0211403	A0A1W2PNX8;Q9H3U1	A0A1W2PNX8;Q9H3U1	Protein unc-45 homolog A	UNC45A
17	16	18	19	-0.183359	-0.279897	-0.399102	-0.445087	23	19	21	23	5579800000	3165800000	2414100000	3471300000	1824700000	1646600000	4032300000	2099900000	1932400000	6422300000	3711200000	2711000000			28	28	28	34.6	34.6	34.6	88.317	0	143.43	75871000000	44217000000	31654000000	0.470767	524375008	1.04041	-0.3395	A0A1W2PPS1;Q00839;A0A1X7SBS1;A0A1W2PP35;Q5RI18;A0A1W2PQL0;A0A1W2PP34;A0A1W2PPL4;A0A1W2PPH7;A0A1W2PQ74;A0A1W2PRZ7;A0A1W2PQD4;A0A1W2PPE9;A0A1W2PRI6;A0A1W2PNG3;A0A1W2PP22	A0A1W2PPS1;Q00839;A0A1X7SBS1;A0A1W2PP35;Q5RI18;A0A1W2PQL0;A0A1W2PP34;A0A1W2PPL4;A0A1W2PPH7;A0A1W2PQ74;A0A1W2PRZ7;A0A1W2PQD4	Heterogeneous nuclear ribonucleoprotein U	HNRNPU
1	2	4	3	-0.107523	0.799253	0.0792927	0.103934	1	2	3	3	13542000	7126300	6415300	51666000	23686000	27979000	114480000	55159000	59326000	92803000	47994000	44809000			6	6	6	6.6	6.6	6.6	121.37	0	12.861	469130000	274110000	195030000	0.0245478	-1141000	-0.0718657	0.0916134	C9J4M6;A0A1W2PPT5;C9J2Y9;P30876	C9J4M6;A0A1W2PPT5;C9J2Y9;P30876	DNA-directed RNA polymerase;DNA-directed RNA polymerase II subunit RPB2	POLR2B
3	3	3	2	3.05341	2.43643	3.47781	3.64247	3	4	3	3	380250000	37365000	342880000	594350000	100730000	493610000	503000000	51366000	451630000	549140000	47161000	501980000	+	DMSO_LLOMe	6	6	6	22.2	22.2	22.2	49.204	0	64.737	2097300000	251520000	1845800000	4.21248	-388369500	-9.90075	3.26561	A0A1W2PPX5;A0A1W2PPU6;A0A1W2PQR6;A0A1W2PQB7;A0A1W2PS43;Q14108;A0A1W2PRS1;A0A1W2PRF6;A0A1W2PSE4;D6RDG0;A0A1W2PS70;A0A1W2PNX7	A0A1W2PPX5;A0A1W2PPU6;A0A1W2PQR6;A0A1W2PQB7;A0A1W2PS43;Q14108;A0A1W2PRS1;A0A1W2PRF6	Lysosome membrane protein 2	SCARB2
2	2	2	1	0.325271	0.00848693	-0.0536734	0.116764	2	2	2	1	100660000	52777000	47883000	92511000	39401000	53110000	96516000	46312000	50204000	44321000	26595000	17726000			3	3	3	7.9	7.9	7.9	52.917	0.00058038	4.2457	649840000	360230000	289610000	0.0331965	-959500	-0.0963101	0.0626255	E9PJA7;A0A1W2PQ43;E9PK09;E9PQN2;E9PKI6;E9PK91;Q9NYF8;H0YF00	E9PJA7;A0A1W2PQ43;E9PK09;E9PQN2;E9PKI6;E9PK91;Q9NYF8	Bcl-2-associated transcription factor 1	BCLAF1
23	21	24	20	-0.353635	-0.392345	-0.478587	-0.39138	15	16	18	16	1826500000	1163400000	663080000	1495700000	806540000	689150000	1787900000	1062300000	725580000	2167900000	1246100000	921790000	+	DMSO_LLOMe	28	19	19	40.1	28.3	28.3	80.253	0	110.69	14528000000	9034900000	5493400000	1.53713	319684976	2.85393	-0.391863	A0A1X7SBZ2;A0A1W2PQ51;Q92841;A0A0U1RQJ0	A0A1X7SBZ2;A0A1W2PQ51;Q92841	Probable ATP-dependent RNA helicase DDX17	DDX17
0	0	0	0	n. def.	n. def.	n. def.	n. def.	0	0	0	0	0	0	0	0	0	0	0	0	0	0	0	0			1	1	1	8.7	8.7	8.7	24.876	0.0083538	2.3063	30550000	30550000	0	0	0	0	n. def.	A0A1W2PRQ0;Q9NUQ9	A0A1W2PRQ0;Q9NUQ9	Protein FAM49B	FAM49B
3	3	4	4	-0.0884695	-0.0598558	0.242572	0.170694	5	4	4	5	390710000	247200000	143510000	494500000	273660000	220840000	509710000	179980000	329730000	417100000	213020000	204080000			5	5	5	19.9	19.9	19.9	30.415	0	21.405	4064900000	2471100000	1593700000	0.0307944	3925004	0.0895638	0.0554192	A0A1W2PRV5;E7EQZ4;Q16637;B4DP61;H0YBZ9;A0A0G2JRX5;A0A0G2JRY6	A0A1W2PRV5;E7EQZ4;Q16637;B4DP61	Survival motor neuron protein	SMN1;SMN2
4	5	5	4	0.310457	-0.0860632	0.010923	0.160275	3	5	6	4	108540000	50932000	57606000	236180000	110120000	126050000	240590000	106040000	134560000	178590000	81269000	97320000			9	9	9	9.6	9.6	9.6	117.97	0	17.683	1155500000	597520000	558010000	0.322729	-16793750	-0.760746	0.0855989	A0AVT1;H0Y8S8;H0Y9U5	A0AVT1	Ubiquitin-like modifier-activating enzyme 6	UBA6
4	6	3	3	1.51974	1.31603	0.83996	-0.60876	3	6	3	2	70732000	23999000	46734000	173460000	47812000	125650000	98015000	30440000	67574000	68437000	40698000	27739000			6	6	6	10.5	10.5	10.5	71.639	0	18.844	455690000	168320000	287380000	0.6917	-31187000	-1.42739	1.07799	A0MZ66	A0MZ66	Shootin-1	KIAA1598
2	2	3	2	-0.484106	-1.15483	-0.422501	-0.739252	3	2	4	2	141200000	85431000	55766000	65224000	41587000	23637000	145650000	82787000	62865000	149690000	103540000	46160000			6	6	6	14.1	14.1	14.1	67.867	0	30.491	620400000	400320000	220080000	1.03315	31229250	1.99825	-0.611679	A1L0T0;E9PJS0;M0R026;M0R1B5;E9PL44;M0QZX5	A1L0T0;E9PJS0;M0R026;M0R1B5;E9PL44	Acetolactate synthase-like protein	ILVBL
4	5	4	3	0.748375	0.308011	0.588613	0.604356	7	10	9	7	2127100000	800720000	1326300000	6244000000	1040300000	5203700000	2991500000	1098300000	1893200000	2965300000	1150500000	1814700000			5	5	5	40.4	40.4	40.4	18.338	0	45.026	17895000000	5668000000	12227000000	0.865729	-1537020064	-1.71997	0.596484	A1L167	A1L167	Ubiquitin-conjugating enzyme E2Q-like protein 1	UBE2QL1
1	1	1	1	-0.251247	-0.0961287	-0.359268	-0.723563	1	1	1	1	20066000	9500900	10565000	26753000	14101000	12652000	41839000	23542000	18297000	45674000	26550000	19124000			4	4	4	8.6	8.6	8.6	87.819	0	10.275	1471200000	909620000	561540000	0.30454	3263975	0.724592	-0.305257	A2A274;Q99798	A2A274;Q99798	Aconitate hydratase, mitochondrial	ACO2
1	1	0	2	0.225028	-0.0327576	n. def.	0.066537	1	1	0	2	58849000	30937000	27913000	10734000	4864600	5869600	0	0	0	89922000	41881000	48042000			4	4	4	17.6	17.6	17.6	45.034	0	10.966	187000000	96273000	90725000	0.0236729	-1035500	-0.0693689	0.066537	A2A2Q9;Q9Y312	A2A2Q9;Q9Y312	Protein AAR2 homolog	AAR2
0	1	0	0	n. def.	0.0494913	n. def.	n. def.	0	1	0	0	0	0	0	23156000	11150000	12006000	0	0	0	0	0	0			1	1	1	6.2	6.2	6.2	24.079	0.00059418	4.6517	23156000	11150000	12006000	0.0177148	-214000	-0.0522431	n. def.	Q5TCT4;A2A2V2;P42696	Q5TCT4;A2A2V2;P42696	RNA-binding protein 34	RBM34
0	0	0	0	n. def.	n. def.	n. def.	n. def.	0	0	0	0	0	0	0	0	0	0	0	0	0	0	0	0			1	1	1	9	9	9	22.077	0	6.7508	12996000	12996000	0	0	0	0	n. def.	A3KFL1;A3KFL5;A3KFL2;Q13868	A3KFL1;A3KFL5;A3KFL2;Q13868	Exosome complex component RRP4	EXOSC2
8	12	12	10	-0.159412	0.213876	0.0354831	-0.0889144	7	11	9	7	225350000	120140000	105200000	432620000	237560000	195070000	257320000	104990000	152340000	220820000	102380000	118450000			19	19	19	9.5	9.5	9.5	266.94	0	43.355	1390600000	718830000	671760000	0.0132793	-1497500	-0.0393526	-0.0267156	A5YKK6;H3BMZ2;H3BVC9;H3BNB1;H3BR89;H3BMH0	A5YKK6	CCR4-NOT transcription complex subunit 1	CNOT1
1	3	2	2	0.652234	1.25187	1.16999	0.878215	1	1	1	1	45359000	17368000	27991000	50051000	14240000	35811000	55086000	13843000	41243000	67067000	23276000	43791000	+	DMSO_LLOMe	3	3	3	14.3	14.3	14.3	34.006	0	8.8175	640630000	280170000	360460000	2.55077	-20027250	-4.86331	1.0241	A6NDG6;H3BV17	A6NDG6	Phosphoglycolate phosphatase	PGP
9	6	4	4	0.482125	0.267116	0.211012	0.292899	5	6	4	4	459070000	226160000	232910000	343180000	161790000	181390000	267090000	99423000	167670000	292870000	136650000	156220000			10	10	10	6.3	6.3	6.3	213.47	0	44.434	2318000000	1214000000	1104000000	0.396926	-28541750	-0.903793	0.280008	A6NEM2;P51610	A6NEM2;P51610	Host cell factor 1;HCF N-terminal chain 1;HCF N-terminal chain 2;HCF N-terminal chain 3;HCF N-terminal chain 4;HCF N-terminal chain 5;HCF N-terminal chain 6;HCF C-terminal chain 1;HCF C-terminal chain 2;HCF C-terminal chain 3;HCF C-terminal chain 4;HCF C-terminal chain 5;HCF C-terminal chain 6	HCFC1
0	1	1	1	n. def.	-0.732884	-0.552982	0.488412	0	1	1	1	0	0	0	27328000	17905000	9423500	22879000	12944000	9935400	30378000	12355000	18023000			1	1	1	4	4	4	34.313	0.0096899	2.1959	529790000	97069000	432720000	0.100821	1455525	0.274608	-0.552982	B1AK81;A6NEM5;Q92643	B1AK81;A6NEM5;Q92643	GPI-anchor transamidase	PIGK
2	1	2	2	0.0881415	0.0261627	0.310457	0.214622	2	1	2	2	135510000	65565000	69945000	125330000	58975000	66356000	75926000	31957000	43969000	203100000	100030000	103070000			3	3	3	9.3	9.3	9.3	31.707	0.00059666	4.7163	1176100000	608250000	567810000	0.136457	-6703250	-0.361141	0.151382	A6NF51;O95861;F8W1J0;F8VVW8;F8VZG4	A6NF51;O95861;F8W1J0	3(2),5-bisphosphate nucleotidase 1	BPNT1
1	1	1	1	1.72849	0.459537	0.892041	-0.405834	1	1	1	1	75663000	18731000	56932000	93445000	35067000	58378000	95706000	33986000	61719000	57124000	36671000	20453000			1	1	1	8.8	8.8	8.8	11.967	0.0045942	2.6399	321940000	124460000	197480000	0.872247	-18256750	-1.73083	0.675789	K7EIN1;K7ESN4;K7EIJ0;K7EIK1;K7ENL2;A6NG10;K7EMC9;Q969T9	K7EIN1;K7ESN4;K7EIJ0;K7EIK1;K7ENL2;A6NG10;K7EMC9;Q969T9	WW domain-binding protein 2	WBP2
3	1	3	0	0.327687	0.119688	0.0538064	n. def.	1	1	3	0	88492000	41294000	47197000	42093000	22239000	19854000	201870000	128660000	73206000	0	0	0			4	4	4	46.1	46.1	46.1	12.23	0	16.705	874280000	555440000	318830000	0.153467	12984000	0.40099	0.119688	H3BMT0;H3BTV5;H3BU16;A6NGP5;H3BMV3;Q9H910;H3BMM8;B4E1P3	H3BMT0;H3BTV5;H3BU16;A6NGP5;H3BMV3;Q9H910	Hematological and neurological expressed 1-like protein	HN1L
0	1	1	1	n. def.	-0.385205	0.115433	-0.297555	0	1	1	1	0	0	0	64033000	37446000	26586000	95890000	44496000	51393000	121740000	75772000	45971000			1	1	1	19	19	19	8.7513	0	7.4481	485020000	299230000	185790000	0.168126	8441000	0.434659	-0.297555	E9PS11;A6NGW1;O95070	E9PS11;A6NGW1;O95070	Protein YIF1A	YIF1A
5	5	5	5	-1.53137	-1.98114	-1.20433	-1.94303	1	1	1	1	982380000	810630000	171760000	1325500000	1144600000	180810000	849220000	659660000	189560000	1434200000	1241700000	192470000	+	DMSO_LLOMe	6	1	1	10.5	3.8	3.8	49.908	0	10.67	4591300000	3856700000	734600000	2.89385	780497520	5.68555	-1.7372	A6NHL2	A6NHL2	Tubulin alpha chain-like 3	TUBAL3
1	1	0	1	-0.774256	-1.09582	n. def.	-0.181068	1	1	0	1	38704000	25754000	12949000	21283000	13196000	8087600	0	0	0	53049000	27431000	25618000			1	1	1	6.1	6.1	6.1	29.485	0	7.9156	168950000	107850000	61095000	0.239863	4931600	0.591748	-0.774256	H0Y4J2;A6NHR2;S4R369;Q9BZE1	H0Y4J2;A6NHR2;S4R369;Q9BZE1	39S ribosomal protein L37, mitochondrial	MRPL37
3	2	2	4	0.426426	0.736215	0.531369	0.0754641	3	2	2	3	101880000	44528000	57348000	53336000	15120000	38215000	43977000	15506000	28471000	106390000	53634000	52752000			10	10	10	6.5	6.5	6.5	226.37	0	42.302	1141500000	568510000	572970000	0.451321	-11999500	-1.0049	0.478897	A6NHR9;J3KTL8;J3KRK8	A6NHR9;J3KTL8	Structural maintenance of chromosomes flexible hinge domain-containing protein 1	SMCHD1
1	0	1	0	-0.341683	n. def.	0.300885	n. def.	1	0	1	0	49709000	29243000	20466000	0	0	0	13451000	7277200	6173600	0	0	0			2	2	2	12.6	12.6	12.6	14.455	0.0010947	3.4787	222760000	122640000	100120000	0.108151	2470150	0.292769	n. def.	A6NJH9;P47813;O14602	A6NJH9;P47813;O14602	Eukaryotic translation initiation factor 1A, X-chromosomal;Eukaryotic translation initiation factor 1A, Y-chromosomal	EIF1AY;EIF1AX
8	11	8	4	0.342782	0.42707	0.214622	0.229834	1	1	1	1	124820000	53510000	71315000	127070000	44640000	82435000	159440000	62546000	96890000	207010000	89684000	117330000			12	1	1	9.1	0.7	0.7	197.62	0	5.5566	1190900000	571510000	619400000	1.10189	-29397500	-2.11261	0.286308	J3KNE0;A6NKT7;Q7Z3J3	J3KNE0;A6NKT7;Q7Z3J3	RanBP2-like and GRIP domain-containing protein 3;RanBP2-like and GRIP domain-containing protein 4	RGPD3;RGPD4
1	0	1	1	0.384492	n. def.	0.528171	0.308011	1	0	1	1	78452000	31266000	47187000	0	0	0	82015000	26587000	55428000	67310000	29207000	38103000			1	1	1	0.7	0.7	0.7	209.02	0.00058207	4.3377	227780000	87060000	140720000	0.416325	-13414500	-0.940174	0.384492	A6NNK5;Q12888	A6NNK5;Q12888	Tumor suppressor p53-binding protein 1	TP53BP1
0	0	1	1	n. def.	n. def.	-0.0352391	-0.083447	0	0	1	1	0	0	0	0	0	0	36361000	18034000	18328000	49653000	24958000	24695000			2	2	2	6.2	6.2	6.2	61.257	0	5.8652	86014000	42992000	43022000	0.000286794	-7750	-0.000862415	n. def.	A6PW57;Q99755;O14986;O60331	A6PW57;Q99755;O14986;O60331	Phosphatidylinositol 4-phosphate 5-kinase type-1 alpha;Phosphatidylinositol 4-phosphate 5-kinase type-1 beta;Phosphatidylinositol 4-phosphate 5-kinase type-1 gamma	PIP5K1A;PIP5K1B;PIP5K1C
3	2	2	3	0.397803	n. def.	n. def.	-0.100592	1	0	0	1	26977000	15002000	11975000	0	0	0	0	0	0	29433000	14553000	14880000			5	3	3	10.8	5.9	5.9	61.515	0	6.1482	278190000	157640000	120550000	0.0404463	675000	0.116479	n. def.	R9WNI0;A8MQB8;G3V0J0;Q06787;Q8IXW7;A0A087WXI3;A0A087WWR6;A0A087WY29	R9WNI0;A8MQB8;G3V0J0;Q06787;Q8IXW7;A0A087WXI3;A0A087WWR6;A0A087WY29	Fragile X mental retardation protein 1	FMR1
0	0	1	0	n. def.	n. def.	n. def.	n. def.	0	0	0	0	0	0	0	0	0	0	0	0	0	0	0	0			1	1	1	6.4	6.4	6.4	22.119	0.0021019	2.957	0	0	0	0	0	0	n. def.	A8MW78;Q13588	A8MW78;Q13588	GRB2-related adapter protein	GRAP
2	2	1	2	-0.722277	-0.606474	n. def.	-0.883662	2	2	0	2	248390000	150320000	98065000	287890000	160400000	127490000	0	0	0	371560000	222090000	149480000			2	2	2	29.7	29.7	29.7	7.1013	0.00059809	4.7498	1144500000	684550000	459990000	0.285157	39443750	0.685516	-0.722277	Q49AN9;F5H013;P62308;A8MWD9;C9JVQ0	Q49AN9;F5H013;P62308;A8MWD9;C9JVQ0	Small nuclear ribonucleoprotein G;Putative small nuclear ribonucleoprotein G-like protein 15	SNRPG;SNRPGP15
0	0	0	0	n. def.	n. def.	n. def.	n. def.	0	0	0	0	0	0	0	0	0	0	0	0	0	0	0	0			1	1	1	12.7	12.7	12.7	16.906	0	7.6219	28296000	17586000	10710000	0	0	0	n. def.	J3QR71;J3QRI9;J3QKW7;A8MZF9;P55039	J3QR71;J3QRI9;J3QKW7;A8MZF9;P55039	Developmentally-regulated GTP-binding protein 2	DRG2
1	0	1	1	0.397146	n. def.	0.678793	-0.648304	1	0	1	1	16652000	7441500	9210900	0	0	0	15509000	4124800	11384000	9359600	5257500	4102100			1	1	1	64	64	64	2.7752	0	5.8307	41521000	16824000	24697000	0.270686	-1968300	-0.655951	0.397146	F8WB30;F8WAW7;F8WE29;F8WBB0;H7BYN7;Q6UW50;B0QY01;O60784	F8WB30;F8WAW7;F8WE29;F8WBB0;H7BYN7;Q6UW50;B0QY01;O60784	Target of Myb protein 1	TOM1
4	4	4	4	-0.0713303	0.041243	-0.0927401	-0.236759	4	4	4	4	362380000	203200000	159180000	427820000	209130000	218690000	305780000	145780000	160000000	491680000	259080000	232600000			5	5	5	25.3	25.3	25.3	25.615	0	15.803	1636600000	846350000	790290000	0.147607	11680000	0.38736	-0.0820352	B0QY36;B0QY35;B0QY34;H7BYT1;P48730;P49674;H0Y2N6;J3QQI9;H0Y645;B4DLF1	B0QY36;B0QY35;B0QY34;H7BYT1;P48730;P49674;H0Y2N6;J3QQI9;H0Y645	Casein kinase I isoform delta;Casein kinase I isoform epsilon	CSNK1E;CSNK1D
8	10	11	15	-0.438777	-0.129671	-0.107803	-0.300217	10	10	11	17	763050000	233310000	529740000	573880000	279460000	294410000	694450000	340420000	354020000	1128700000	640300000	488410000			18	18	18	34.9	34.9	34.9	70.901	0	129.72	6888800000	4058700000	2830100000	0.154826	-43272484	-0.404138	-0.214944	B0QY89;Q9Y262;B0QY90;C9JHP4;C9K0Q7;H7C3A0;H0Y7E6	B0QY89;Q9Y262;B0QY90	Eukaryotic translation initiation factor 3 subunit L	EIF3L
3	2	3	4	0.0160683	0.275722	0.0462816	-0.247388	2	2	3	3	120670000	69871000	50795000	120840000	48610000	72230000	196730000	86043000	110680000	180250000	80517000	99730000			7	7	7	14.6	14.6	14.6	64.929	0	59.696	4769200000	2907000000	1862200000	0.323822	-12098500	-0.762904	0.0311749	B0QYK0;Q01844;A0A0D9SFL3;C9JGE3;H7BY36	B0QYK0;Q01844;A0A0D9SFL3;C9JGE3;H7BY36	RNA-binding protein EWS	EWSR1
1	1	0	1	0.0119249	-0.137854	n. def.	0.220949	1	1	0	1	44916000	23067000	21849000	42105000	19977000	22128000	0	0	0	48799000	18990000	29809000			3	3	3	51.4	51.4	51.4	7.8891	0	6.684	542910000	277860000	265060000	0.133658	-2938000	-0.354499	0.0119249	H3BPC4;H3BQQ9;B0QYN7;P63279	H3BPC4;H3BQQ9;B0QYN7;P63279	SUMO-conjugating enzyme UBC9	UBE2I
5	4	4	3	-0.00720261	-0.110932	-0.21103	-0.0616314	6	4	4	3	224040000	131620000	92419000	165610000	79078000	86533000	153700000	73835000	79862000	106200000	49073000	57126000			5	5	5	10.5	10.5	10.5	58.634	0	15.203	1746600000	977590000	768980000	0.0841409	4416500	0.232509	-0.0862814	F2Z2V0;B0QZ18;Q99829;A6PVH9;Q5JX56;Q5JX58;Q5JX59;Q5JX60;Q5JX44;E7ENH5;Q5JX54;Q5JX55;Q5JX61;Q5JX52;Q5JX45;Q5JX57;E7EV27;H0Y524	F2Z2V0;B0QZ18;Q99829;A6PVH9;Q5JX56;Q5JX58;Q5JX59;Q5JX60;Q5JX44;E7ENH5	Copine-1	CPNE1
0	0	0	0	n. def.	n. def.	n. def.	n. def.	0	0	0	0	0	0	0	0	0	0	0	0	0	0	0	0			1	1	1	10.7	10.7	10.7	28.515	0.0005711	4.047	57037000	43765000	13272000	0	0	0	n. def.	B0QZK4;Q5SSJ5	B0QZK4;Q5SSJ5	Heterochromatin protein 1-binding protein 3	HP1BP3
1	1	1	1	-0.564457	0.668755	-0.362603	0.0780633	1	1	1	1	20678000	13212000	7466600	20713000	5999500	14713000	22709000	12001000	10708000	15537000	8475300	7061800			1	1	1	5.8	5.8	5.8	24.982	0	5.5051	123380000	66252000	57131000	0.00906964	-65400	-0.0270032	-0.14227	B1AH49;P25325	B1AH49;P25325	Sulfurtransferase;3-mercaptopyruvate sulfurtransferase	MPST
0	1	2	1	n. def.	-0.0938175	-0.00439249	0.00403388	0	1	2	1	0	0	0	74923000	35531000	39392000	155760000	71316000	84441000	122980000	65532000	57449000			2	2	2	13.8	13.8	13.8	14.831	0	6.0797	801320000	491690000	309630000	0.0317606	-2225750	-0.0922811	-0.0043925	J3KSC4;J3QLK0;B1AH77;B1AH80;P63000;P60763;P15153;B1AH78	J3KSC4;J3QLK0;B1AH77;B1AH80;P63000;P60763;P15153;B1AH78	Ras-related C3 botulinum toxin substrate 1;Ras-related C3 botulinum toxin substrate 3;Ras-related C3 botulinum toxin substrate 2	RAC3;RAC2;RAC1
2	2	3	2	-0.321063	-0.239191	-0.31572	-0.132388	4	3	3	2	1525700000	1036900000	488790000	1224300000	763700000	460560000	1025700000	555640000	470030000	907450000	499670000	407780000			3	3	3	36.4	36.4	36.4	11.896	0	19.96	7912500000	4957300000	2955200000	1.08953	257187480	2.09201	-0.277456	B1AH87;P30536	B1AH87;P30536	Translocator protein	TSPO
1	1	1	1	0.497229	0.391438	0.133037	-0.142099	1	1	1	1	96706000	44968000	51738000	71784000	29284000	42501000	87410000	47752000	39658000	116060000	55487000	60576000			1	1	1	9.1	9.1	9.1	14.627	0	10.156	675000000	317780000	357220000	0.236371	-4245500	-0.584361	0.262238	B1AHD1;P55769	B1AHD1;P55769	NHP2-like protein 1;NHP2-like protein 1, N-terminally processed	NHP2L1
0	1	0	0	n. def.	-0.336519	n. def.	n. def.	0	1	0	0	0	0	0	31860000	16060000	15800000	0	0	0	0	0	0			2	2	2	25.9	25.9	25.9	16.696	0.00058005	4.2341	357520000	232470000	125050000	0.00385347	65000	0.0115406	n. def.	B1AHF3;P00387	B1AHF3;P00387	NADH-cytochrome b5 reductase 3;NADH-cytochrome b5 reductase 3 membrane-bound form;NADH-cytochrome b5 reductase 3 soluble form	CYB5R3
2	1	2	2	0.90889	0.70832	0.768671	0.886043	2	1	3	2	116640000	49397000	67244000	107470000	37395000	70073000	199160000	66058000	133100000	109610000	39873000	69736000			2	2	2	9.7	9.7	9.7	20.217	0	5.3872	636400000	254070000	382320000	1.11269	-36857500	-2.1306	0.827357	B1AJY5;B1AJY7;O75832;B1AJY6	B1AJY5;B1AJY7;O75832;B1AJY6	26S proteasome non-ATPase regulatory subunit 10	PSMD10
1	0	0	0	-0.000418409	n. def.	n. def.	n. def.	1	0	0	0	29710000	20237000	9473200	0	0	0	0	0	0	0	0	0			1	1	1	5.6	5.6	5.6	36.76	0	5.1836	29710000	20237000	9473200	0.189048	2690950	0.48172	n. def.	B1AK20;Q5TH61;Q9NVH1	B1AK20;Q5TH61;Q9NVH1	DnaJ homolog subfamily C member 11	DNAJC11
10	11	12	10	0.041243	-0.121032	0.160662	-0.126124	11	11	12	10	1331400000	684860000	646580000	1097800000	536480000	561360000	1397500000	694510000	702990000	1283200000	678930000	604220000			14	14	3	56.5	56.5	9.2	29.295	0	116.58	9149400000	4973600000	4175900000	0.158651	19907504	0.412967	-0.0398942	B1AK87;B1AK88	B1AK87;B1AK88		CAPZB
6	10	8	8	0.436695	0.331361	0.519039	0.618896	7	11	9	9	292280000	174420000	117860000	471810000	217810000	253990000	441250000	220250000	221000000	407210000	175720000	231490000			13	13	13	11.5	11.5	11.5	139.41	0	32.364	2296100000	1080500000	1215600000	0.10128	-9035000	-0.27575	0.477867	B1AKJ5;O43847;G3V1R5;F5H7V1;H0Y5G9	B1AKJ5;O43847;G3V1R5;F5H7V1	Nardilysin	NRD1
1	0	0	0	-0.0580073	n. def.	n. def.	n. def.	1	0	0	0	36930000	19585000	17345000	0	0	0	0	0	0	0	0	0			1	1	1	7.4	7.4	7.4	16.567	0.00055096	3.5564	36930000	19585000	17345000	0.0293963	560000	0.0856222	n. def.	H0YBU8;H0Y6Y8;B1AL05;Q8N983	H0YBU8;H0Y6Y8;B1AL05;Q8N983	39S ribosomal protein L43, mitochondrial	MRPL43
0	1	0	0	n. def.	-4.2783	n. def.	n. def.	0	1	0	0	0	0	0	41353000	38743000	2610300	0	0	0	0	0	0			1	1	1	7.3	7.3	7.3	19.288	0	6.1158	225540000	189890000	35650000	0.411156	9033175	0.930516	n. def.	B1AN99;P35030	B1AN99;P35030	Trypsin-3	PRSS3
18	18	21	20	0.274411	0.448478	0.378956	0.291839	14	19	18	17	2465700000	1180100000	1285600000	2738200000	1111300000	1626800000	2635600000	1048100000	1587500000	3446500000	1605800000	1840700000			27	18	16	43.7	27	25.4	67.97	0	133.85	19390000000	9396400000	9994000000	1.06417	-348825056	-2.04982	0.335397	B1ANR0;Q13310;H0Y5F5;H0YEU6;H0YEQ8;B1ANR1;H0YCC8;H0Y6X6;H0YER0;P0CB38	B1ANR0;Q13310;H0Y5F5	Polyadenylate-binding protein;Polyadenylate-binding protein 4	PABPC4
0	0	1	0	n. def.	n. def.	-0.43821	n. def.	0	0	1	0	0	0	0	0	0	0	33583000	16969000	16613000	0	0	0			1	1	1	1.7	1.7	1.7	83.653	0.00055556	3.651	33583000	16969000	16613000	0.0050122	89000	0.0149911	n. def.	B1AUU8;P42566	B1AUU8;P42566	Epidermal growth factor receptor substrate 15	EPS15
6	3	4	4	0.158466	0.383386	0.475293	0	5	4	5	4	734860000	398170000	336700000	556410000	233340000	323070000	524480000	204620000	319860000	533080000	286150000	246930000			9	9	9	35.1	35.1	35.1	25.256	0	29.007	10062000000	5825100000	4236900000	0.22117	-26070004	-0.551923	0.270926	G3V576;G3V4W0;B4DY08;B2R5W2;G3V4C1;G3V2Q1;P07910;G3V555;G3V575;G3V5X6;G3V3K6;G3V251;B4DSU6;G3V4M8;A0A0G2JPF8;A0A0G2JNQ3;P0DMR1;O60812;B7ZW38;B2RXH8;G3V2H6;G3V5V7;G3V2D6	G3V576;G3V4W0;B4DY08;B2R5W2;G3V4C1;G3V2Q1;P07910;G3V555;G3V575;G3V5X6;G3V3K6;G3V251;B4DSU6;G3V4M8;A0A0G2JPF8;A0A0G2JNQ3;P0DMR1;O60812;B7ZW38;B2RXH8	Heterogeneous nuclear ribonucleoproteins C1/C2;Heterogeneous nuclear ribonucleoprotein C-like 4;Heterogeneous nuclear ribonucleoprotein C-like 1;Heterogeneous nuclear ribonucleoprotein C-like 3;Heterogeneous nuclear ribonucleoprotein C-like 2	HNRNPC;HNRNPCL4;HNRNPCL1;HNRNPCL3;HNRNPCL2
3	3	3	2	-0.368924	-0.327348	-0.549493	-0.259461	4	4	4	2	123660000	76588000	47074000	102620000	59813000	42806000	98473000	55309000	43164000	49697000	24060000	25636000			3	3	3	14.8	14.8	14.8	25.946	0	7.3493	428240000	255320000	172920000	0.556423	14272500	1.19355	-0.348136	B3KY94;O14735;H3BUR9	B3KY94;O14735;H3BUR9	CDP-diacylglycerol--inositol 3-phosphatidyltransferase	CDIPT
0	2	1	0	n. def.	0.0323829	0.286645	n. def.	0	1	1	0	0	0	0	36727000	18243000	18485000	43832000	15613000	28219000	0	0	0			5	5	5	17.7	17.7	17.7	45.746	0	20.331	596240000	288000000	308240000	0.14212	-3212000	-0.374505	n. def.	B4DDD6;Q9UJU6;H0Y5J4;F8WBG8;F2Z2V3;F8WB73;F8WCK3;F2Z3E3;F8WC20;F8WBB2;F8WFE1	B4DDD6;Q9UJU6;H0Y5J4	Drebrin-like protein	DBNL
8	5	7	6	0.549127	0.638027	0.408603	0.614568	9	6	8	7	868590000	348190000	520390000	415490000	141520000	273980000	682050000	232600000	449460000	788400000	324190000	464220000			10	10	9	38.9	38.9	38.9	32.616	0	83.037	5133200000	2114400000	3018800000	1.22905	-165387496	-2.32537	0.581848	B4DDF4;B4DUT8;Q99439;A0A087X271;K7ES69;A0A087X1X5;H3BVI6;A0A087WV51;H3BQH0	B4DDF4;B4DUT8;Q99439;A0A087X271;K7ES69;A0A087X1X5;H3BVI6	Calponin;Calponin-2	CNN2
2	2	1	2	-0.0201356	-0.342031	n. def.	0.0539454	2	2	0	2	85317000	50361000	34956000	88895000	42310000	46585000	0	0	0	53373000	21225000	32147000			2	2	2	13.1	13.1	13.1	39.871	0	5.1513	227580000	113900000	113690000	0.00114802	52000	0.00344879	-0.0201356	B4DEM9;Q9Y2S7	B4DEM9;Q9Y2S7	Polymerase delta-interacting protein 2	POLDIP2
4	2	3	5	-0.053344	0.269751	-0.0583078	-0.277796	4	2	2	5	100420000	54929000	45489000	51466000	23060000	28406000	54430000	26564000	27866000	173410000	85902000	87504000			6	6	6	16.9	16.9	16.9	44.228	0	12.415	1012500000	582430000	430090000	0.0049119	297500	0.0146928	-0.0558259	B4DIH5;P61201;H0YKU5;H0YM03;H0YMC2	B4DIH5;P61201;H0YKU5;H0YM03	COP9 signalosome complex subunit 2	COPS2
2	3	2	3	0.260989	-0.51548	-0.350578	-0.337084	2	3	2	3	37015000	17343000	19673000	52853000	31356000	21497000	52947000	24163000	28784000	71748000	39023000	32725000			3	3	3	8.5	8.5	8.5	66.921	0	11.78	456470000	250710000	205760000	0.158364	2301500	0.412306	-0.343831	B4DJ81;P28331	B4DJ81;P28331	NADH-ubiquinone oxidoreductase 75 kDa subunit, mitochondrial	NDUFS1
0	2	2	0	n. def.	-0.612307	-0.0708756	n. def.	0	1	2	0	0	0	0	22199000	11470000	10730000	39062000	17159000	21903000	0	0	0			3	3	3	6.5	6.5	6.5	54.234	0	7.6014	161480000	105050000	56430000	0.0519433	-1001000	-0.147893	n. def.	B4DKA4;Q9H9T3	B4DKA4;Q9H9T3	Elongator complex protein 3	ELP3
9	9	8	11	0.212258	0.0100636	0.391988	0.176833	8	10	8	11	637460000	281740000	355720000	594330000	211410000	382920000	404540000	161830000	242720000	847100000	373640000	473460000			13	13	13	20.6	20.6	20.6	84.277	0	78.392	3492400000	1591300000	1901100000	0.800717	-106550000	-1.61136	0.194546	B4DKY1;P49589;C9JLN0;E9PRS8;E9PLP0	B4DKY1;P49589	Cysteine--tRNA ligase, cytoplasmic	CARS
5	6	6	5	0.0655723	0.254594	0.506196	0.484705	5	6	8	6	420180000	198900000	221280000	559940000	234190000	325750000	821020000	301800000	519210000	740810000	283250000	457550000			7	7	7	44.6	44.6	44.6	22.793	0	41.544	4809600000	2055500000	2754100000	0.90561	-126412508	-1.78636	0.36965	B4DLR8;P15559;H3BRK3;H3BNV2	B4DLR8;P15559;H3BRK3;H3BNV2	NAD(P)H dehydrogenase [quinone] 1	NQO1
0	0	1	1	n. def.	n. def.	0.150949	0.350724	0	0	1	1	0	0	0	0	0	0	11714000	5344000	6369800	13003000	6878700	6124700			1	1	1	4.9	4.9	4.9	20.944	0.0083415	2.2978	24717000	12223000	12495000	0.00897475	-67950	-0.0267235	n. def.	D6RE80;B4DQT1;B4DVN3;E7ESC7;Q7L5Y9	D6RE80;B4DQT1;B4DVN3;E7ESC7;Q7L5Y9	Macrophage erythroblast attacher	MAEA
5	5	5	5	-0.317175	-0.183327	-0.239226	-0.256304	6	5	6	5	1250100000	753000000	497070000	1169600000	617160000	552410000	1375300000	737360000	637970000	1900200000	1050600000	849630000			8	8	8	21.2	21.2	21.2	52.949	0	26.063	10036000000	5829600000	4206800000	0.611625	155260000	1.28994	-0.247765	B4DR61;P61619;H7C1Q9;C9JXC6;H7C069;A6NK38;F2Z2C7;A6NIF9;C9JJV4;F8W776;Q8TC24;Q9H9S3	B4DR61;P61619	Protein transport protein Sec61 subunit alpha isoform 1	SEC61A1
5	4	3	4	-0.0430958	-0.157142	-0.0436161	-0.125368	6	5	4	6	397510000	217290000	180220000	310460000	156520000	153940000	235850000	103730000	132120000	513640000	287790000	225850000			7	7	7	37.3	37.3	37.3	33.186	0	53.195	4515600000	2544600000	1971000000	0.157973	18300004	0.411404	-0.0844922	B4DUC8;Q13126;J3QSB7;F2Z2F3;F8WES2;J3KRN1	B4DUC8;Q13126;J3QSB7	S-methyl-5-thioadenosine phosphorylase;Purine nucleoside phosphorylase	MTAP
0	1	0	1	n. def.	1.44832	n. def.	-0.225953	0	1	0	1	0	0	0	27720000	6249700	21470000	0	0	0	21884000	11544000	10340000			2	2	2	5.9	5.9	5.9	52.466	0.00058445	4.4363	104890000	44234000	60661000	0.2442	-3504075	-0.600888	n. def.	H0YML5;B4DW73;Q16822;H0YMU6;H0YNG4;H0YMA5;A0A0A0MS74;H0YM31	H0YML5;B4DW73;Q16822;H0YMU6;H0YNG4;H0YMA5;A0A0A0MS74;H0YM31	Phosphoenolpyruvate carboxykinase [GTP], mitochondrial	PCK2
3	2	3	2	0.460166	0.38405	0.297837	-0.0199016	3	2	3	2	163200000	77197000	86005000	108350000	45645000	62710000	160660000	74291000	86366000	114880000	60396000	54480000			4	4	4	24.5	24.5	24.5	22.254	0	11.919	619460000	310020000	309450000	0.309743	-8008000	-0.734982	0.340943	B4DWR3;P61758	B4DWR3;P61758	Prefoldin subunit 3	VBP1
1	1	1	1	-0.324943	0.437121	-0.332226	-0.272524	1	1	1	1	31406000	20331000	11075000	44033000	21152000	22881000	45701000	23439000	22262000	54109000	29380000	24730000			2	2	2	6	6	6	42.003	0.00058824	4.4986	773380000	490300000	283080000	0.39461	3338500	0.899423	-0.298733	B4DXW1;P61158	B4DXW1;P61158	Actin-related protein 3	ACTR3
8	9	9	8	0.0969364	0.0560286	-0.169517	0.042084	8	11	11	8	697070000	383410000	313660000	1037900000	466400000	571500000	1147800000	544280000	603540000	1012700000	491810000	520900000			11	11	9	24.3	24.3	21.7	68.326	0	60.329	10234000000	4493200000	5740700000	0.162553	-30925008	-0.42193	0.0490563	B4DXZ6;P51114;E9PFF5;E7EU85;C9JZE0;C9JY20;C9JAJ4;C9IZ22	B4DXZ6;P51114;E9PFF5;E7EU85	Fragile X mental retardation syndrome-related protein 1	FXR1
8	6	6	7	0.062398	0.267835	0.0824301	0.102725	9	6	9	10	1176100000	583180000	592960000	647820000	256350000	391470000	805690000	318310000	487380000	1597800000	668970000	928820000			10	10	10	34.7	34.7	34.7	38.91	0	46.529	12994000000	6821500000	6172500000	0.411612	-143454988	-0.931369	0.0925777	B4DY09;Q12905;X6R6Z1;A0A0A0MRL0	B4DY09;Q12905;X6R6Z1	Interleukin enhancer-binding factor 2	ILF2
2	2	1	2	0.0419438	0.295135	-0.194328	-0.491206	3	2	1	2	106690000	51884000	54802000	65097000	23003000	42095000	34755000	13393000	21363000	68545000	35627000	32918000			4	4	4	34.5	34.5	34.5	16.366	0	8.3241	490750000	245550000	245200000	0.255187	-6817750	-0.623884	-0.076192	C9JDH9;C9J6L2;C9JCC0;C9J232;H7C279;Q8NBY1;B4E0Y9;Q9P289;O00506;C9JJV0;H0Y630;B4DR80;Q9Y6E0;Q5JV98	C9JDH9;C9J6L2;C9JCC0;C9J232;H7C279;Q8NBY1;B4E0Y9;Q9P289;O00506;C9JJV0;H0Y630;B4DR80;Q9Y6E0	Serine/threonine-protein kinase 26;Serine/threonine-protein kinase 25;Serine/threonine-protein kinase 24;Serine/threonine-protein kinase 24 36 kDa subunit;Serine/threonine-protein kinase 24 12 kDa subunit	STK25;STK26;STK24
0	2	1	2	n. def.	0.0186342	0.369271	0.0736831	0	2	1	2	0	0	0	143930000	60269000	83660000	58865000	28016000	30848000	71445000	35536000	35909000			4	4	4	26.5	26.5	26.5	17.033	0	5.3159	511230000	288280000	222960000	0.116223	-6649000	-0.312545	0.0736831	B4E1G1;Q9BUN8;E5RGY0	B4E1G1;Q9BUN8	Derlin-1	DERL1
0	1	1	0	n. def.	n. def.	0.173895	n. def.	0	0	1	0	0	0	0	0	0	0	63033000	30454000	32579000	0	0	0			2	2	2	16.8	16.8	16.8	15.556	0	6.7967	204860000	107860000	96998000	0.0161294	-531250	-0.0476496	n. def.	B5MC22;Q9UDX5;F8WEN7;H7C417	B5MC22;Q9UDX5;F8WEN7;H7C417	Mitochondrial fission process protein 1	MTFP1
0	0	0	0	n. def.	n. def.	n. def.	n. def.	0	0	0	0	0	0	0	0	0	0	0	0	0	0	0	0			1	1	1	20.7	20.7	20.7	9.1703	0.00055371	3.6232	0	0	0	0	0	0	n. def.	B5MC59;P35244	B5MC59;P35244	Replication protein A 14 kDa subunit	RPA3
4	4	3	5	0.183963	-0.00400182	-0.104341	-0.191557	4	4	3	5	174280000	96710000	77565000	161890000	77233000	84657000	120830000	59511000	61316000	243090000	137950000	105140000			7	7	7	12.8	12.8	12.8	66.077	0	16.478	1562500000	1039300000	523160000	0.224091	10681500	0.558192	-0.0541712	B5MCF9;O00541;B3KXD6;H7C267	B5MCF9;O00541;B3KXD6	Pescadillo homolog	PES1
1	1	1	0	-0.451997	-0.355258	-0.224739	n. def.	1	1	1	0	16253000	9282500	6970900	12822000	5785100	7036800	12398000	5567300	6830300	0	0	0			1	1	1	8.6	8.6	8.6	20.3	0.002122	3.0746	108610000	59684000	48923000	0.00657071	-50775	-0.019618	-0.355258	C9JQQ5;B5MCN0;Q8NHH9	C9JQQ5;B5MCN0;Q8NHH9	Atlastin-2	ATL2
11	13	11	12	-0.0480542	-0.0947261	-0.0901117	-0.0292347	17	20	18	18	14870000000	7811700000	7058300000	13572000000	6327600000	7244100000	11051000000	5092100000	5958700000	15605000000	7658400000	7946900000			16	16	16	49.4	49.4	49.4	26.224	0	147.28	116610000000	60161000000	56453000000	0.167967	-329549952	-0.434298	-0.0690829	B5MDF5;P62826;J3KQE5;F5H018;H0YFC6;B4DV51;A0A087X0W0	B5MDF5;P62826;J3KQE5;F5H018;H0YFC6	GTP-binding nuclear protein Ran	RAN
6	8	6	9	-0.401902	-0.394809	-0.10642	-0.335626	6	7	7	9	363680000	219010000	144670000	443370000	237240000	206130000	410750000	198270000	212480000	1015700000	398990000	616710000			14	14	14	16.3	16.3	16.3	105.34	0	81.335	6227200000	3589700000	2637400000	0.0984836	-31620000	-0.268774	-0.365218	Q99613;B5ME19;H3BPE4	Q99613;B5ME19	Eukaryotic translation initiation factor 3 subunit C;Eukaryotic translation initiation factor 3 subunit C-like protein	EIF3C;EIF3CL
2	1	1	2	-0.573123	0.330788	0.124461	-0.494841	2	1	1	2	112610000	63844000	48768000	22034000	6479600	15554000	17137000	8512400	8624700	173220000	97173000	76052000			3	3	3	3.7	3.7	3.7	130.91	0	4.9537	605810000	375510000	230300000	0.0906702	6752575	0.249119	-0.18519	E7ESU0;E7EST9;B5MEG5;O94966	E7ESU0;E7EST9;B5MEG5;O94966	Ubiquitin carboxyl-terminal hydrolase;Ubiquitin carboxyl-terminal hydrolase 19	USP19
0	0	0	1	n. def.	n. def.	n. def.	-0.291468	0	0	0	1	0	0	0	0	0	0	0	0	0	75722000	43112000	32610000			1	1	1	12	12	12	14.876	0.0016349	3.4436	278140000	165400000	112750000	0.069373	2625500	0.19428	n. def.	H7C464;B7WPG3;C9IYN3;D6W592;Q8WVV9	H7C464;B7WPG3;C9IYN3;D6W592;Q8WVV9	Heterogeneous nuclear ribonucleoprotein L-like	HNRNPLL;HNRPLL
0	0	0	1	n. def.	n. def.	n. def.	0.0413831	0	0	0	1	0	0	0	0	0	0	0	0	0	10465000	5242900	5222300			1	1	1	2.1	2.1	2.1	55.233	0.00055617	3.6979	10465000	5242900	5222300	0.000926416	5150	0.00278377	n. def.	F5H1T6;B7Z641;B7Z2A9;Q93050	F5H1T6;B7Z641;B7Z2A9;Q93050	V-type proton ATPase subunit a;V-type proton ATPase 116 kDa subunit a isoform 1	ATP6V0A1
0	2	0	1	n. def.	0.915024	n. def.	n. def.	0	1	0	0	0	0	0	70658000	18078000	52580000	0	0	0	38220000	0	38220000			2	2	2	3.6	3.6	3.6	92.948	0	5.282	108880000	18078000	90800000	0.60765	-18180500	-1.28305	n. def.	B7Z5R6;Q14596	B7Z5R6;Q14596	Next to BRCA1 gene 1 protein	NBR1
17	14	16	16	n. def.	n. def.	n. def.	n. def.	0	0	0	0	0	0	0	0	0	0	0	0	0	0	0	0			23	1	1	50.2	2.2	2.2	52.046	0.0026151	2.8644	0	0	0	0	0	0	n. def.	B7Z645;H0YAA0	B7Z645		SYNCRIP
1	1	1	3	-0.103069	-0.497079	-0.629947	-0.638883	1	1	1	2	10288000	5803600	4484600	42457000	19958000	22499000	42217000	24653000	17564000	90843000	53381000	37461000			7	7	7	9.8	9.8	9.8	86.604	0	18.589	1698900000	947340000	751600000	0.175194	5446750	0.450685	-0.563513	B7Z6D5;Q96GQ7;A0A087X059	B7Z6D5;Q96GQ7	Probable ATP-dependent RNA helicase DDX27	DDX27
1	1	1	1	0.99899	1.42745	-0.186278	0.922731	1	1	1	1	20665000	4988700	15677000	23278000	5547700	17731000	40028000	15471000	24557000	31503000	11140000	20364000	+	DMSO_LLOMe	1	1	1	4	4	4	53.847	0	6.7247	170100000	63850000	106250000	1.77454	-10295400	-3.2808	0.96086	B7ZKQ9;F5H4X0;Q8WTV0	B7ZKQ9;F5H4X0;Q8WTV0	Scavenger receptor class B member 1	SCARB1
2	2	2	2	1.32106	2.21092	1.93964	1.3607	2	1	2	1	92039000	23945000	68094000	50543000	7603600	42939000	92957000	14155000	78802000	52463000	10094000	42370000	+	DMSO_LLOMe	4	4	4	4.9	4.9	4.9	93.609	0	8.8892	288000000	55798000	232200000	2.37939	-44101850	-4.48399	1.65017	B8ZZD4;Q86VP1	B8ZZD4;Q86VP1	Tax1-binding protein 1	TAX1BP1
0	0	0	0	n. def.	n. def.	n. def.	n. def.	0	0	0	0	0	0	0	0	0	0	0	0	0	0	0	0			2	2	2	8.9	8.9	8.9	57.572	0	6.0945	100230000	79700000	20535000	0	0	0	n. def.	B8ZZS4;Q9H8Y5	B8ZZS4;Q9H8Y5	Ankyrin repeat and zinc finger domain-containing protein 1	ANKZF1
1	1	2	1	0.147567	0.245861	0.161694	0.052555	1	1	2	1	30454000	14994000	15460000	23841000	9828500	14013000	61453000	18020000	43433000	29014000	13267000	15746000			2	2	2	16.8	16.8	16.8	12.527	0	6.4434	144760000	56110000	88652000	0.51158	-8135625	-1.11399	0.154631	B8ZZU8;Q15370;A0A0B4J296;I3L0M9	B8ZZU8;Q15370;A0A0B4J296;I3L0M9	Transcription elongation factor B polypeptide 2	TCEB2
3	4	5	3	0.440208	0.186627	0.23634	0.513592	3	4	5	3	198270000	94725000	103540000	145470000	64627000	80842000	260440000	97776000	162670000	176100000	80672000	95426000			6	6	6	39.5	39.5	39.5	23.038	0	22.796	948410000	423650000	524750000	0.64143	-26169500	-1.34139	0.338274	B9A041;P40925;B8ZZ51;C9JF79;C9JRL4	B9A041;P40925;B8ZZ51;C9JF79	Malate dehydrogenase, cytoplasmic;Malate dehydrogenase	MDH1
1	3	2	2	0.403813	0.280719	-0.127668	-0.109639	1	3	2	2	66394000	32149000	34245000	172030000	82548000	89481000	94976000	54860000	40116000	120110000	63418000	56696000			6	6	6	13.4	13.4	13.4	68.064	0	13.228	5855900000	3207300000	2648500000	0.0684231	3109250	0.191788	0.0855399	H7C463;C9J406;B9A067;Q16891	H7C463;C9J406;B9A067;Q16891	MICOS complex subunit MIC60	IMMT
1	0	0	0	0.0258793	n. def.	n. def.	n. def.	1	0	0	0	10264000	4684700	5579700	0	0	0	0	0	0	0	0	0			2	2	2	1.5	1.5	1.5	187.81	0.0079012	2.3477	43522000	23856000	19666000	0.0427563	-223750	-0.122846	n. def.	B9ZVN9;O95602	B9ZVN9;O95602	DNA-directed RNA polymerase;DNA-directed RNA polymerase I subunit RPA1	POLR1A
1	1	1	1	1.12803	-0.528927	-0.810283	-0.631019	1	1	1	1	20898000	10268000	10630000	11332000	5507600	5824500	18474000	12202000	6271600	38054000	23208000	14846000			1	1	1	1.6	1.6	1.6	102.7	0.00060205	4.8813	88757000	51186000	37572000	0.338252	3403375	0.791239	-0.579973	B9ZVT1;Q8IXT5	B9ZVT1;Q8IXT5	RNA-binding protein 12B	RBM12B
1	2	1	2	-0.985473	-1.08632	-1.14048	-1.02882	1	2	1	1	55630000	33651000	21979000	49689000	32488000	17201000	18568000	14098000	4469300	87958000	57788000	30170000			3	3	3	12.8	12.8	12.8	29.573	0	8.1007	393990000	247500000	146490000	0.75596	16051425	1.53617	-1.05757	C9J3L8;C9J5W0;E9PAL7;C9IZQ1;P43307	C9J3L8;C9J5W0;E9PAL7;C9IZQ1;P43307	Translocon-associated protein subunit alpha	SSR1
0	2	2	1	n. def.	0.480472	0.228726	-0.100546	0	2	2	1	0	0	0	40633000	17428000	23206000	63429000	24792000	38637000	20601000	10503000	10098000			3	3	3	11.1	11.1	11.1	50.562	0	17.421	124660000	52722000	71941000	0.190934	-4804500	-0.485908	0.228726	C9J0I9;Q86WB0;F8WAU5	C9J0I9;Q86WB0	Nuclear-interacting partner of ALK	ZC3HC1
2	3	4	2	0.729705	0.815165	0.82171	0.983824	2	3	3	2	154910000	65540000	89374000	236080000	75820000	160260000	255810000	82280000	173530000	186140000	62731000	123410000	+	DMSO_LLOMe	5	5	5	29.7	29.7	29.7	17.605	0	13.466	1664700000	588070000	1076700000	1.80197	-65050750	-3.33151	0.818438	C9J0K6;P30626;B4DHQ6	C9J0K6;P30626;B4DHQ6	Sorcin	SRI
2	2	2	1	-0.225953	0.000576887	0.00173014	0.0731348	2	2	2	1	42025000	25430000	16595000	32931000	14976000	17955000	39925000	17927000	21998000	41129000	24687000	16442000			2	2	2	26.5	26.5	26.5	11.293	0.0005637	3.8659	192690000	106340000	86346000	0.381008	2507500	0.873648	0.00115351	C9J1E1;P53004	C9J1E1;P53004	Biliverdin reductase A	BLVRA
1	4	1	1	n. def.	-0.111711	n. def.	n. def.	0	1	0	0	0	0	0	78251000	30104000	48148000	0	0	0	0	0	0			4	3	3	8	6.4	6.4	55.277	0	8.879	78251000	30104000	48148000	0.118368	-4511000	-0.317763	n. def.	C9J381;P20839;C9K0R9;C9J029;H7C5T1;H7C511	C9J381;P20839;C9K0R9	Inosine-5-monophosphate dehydrogenase;Inosine-5-monophosphate dehydrogenase 1	IMPDH1
2	2	1	2	-0.0527303	-0.11196	-0.17958	-0.0137128	3	3	1	3	768400000	414430000	353970000	583080000	299640000	283440000	63460000	27555000	35905000	2090700000	1045600000	1045000000			4	4	4	69.1	69.1	69.1	7.624	0	39.508	10329000000	5225400000	5103400000	0.0191697	17227508	0.056445	-0.0823452	C9J4Z3;P61513;M0R0A1;Q6P4E4;E9PEL3;M0R2L6;G5E9R3;A6NKH3	C9J4Z3;P61513;M0R0A1;Q6P4E4;E9PEL3;M0R2L6;G5E9R3	60S ribosomal protein L37a	RPL37A
1	1	1	1	-0.422868	-0.161895	-0.113348	-0.176348	1	1	1	1	51587000	33638000	17949000	42942000	22630000	20313000	53545000	25895000	27650000	77501000	45997000	31504000			2	2	2	25	25	25	6.2923	0	10.528	604800000	274380000	330420000	0.597254	7686000	1.265	-0.169122	C9J5K4;C9JYX1;Q96SK2	C9J5K4;C9JYX1;Q96SK2	Transmembrane protein 209	TMEM209
5	3	3	2	0.0176369	0.0988237	-0.0446723	0.108892	5	3	3	2	197070000	105360000	91708000	106900000	45819000	61077000	100860000	49997000	50858000	103760000	51323000	52439000			7	7	7	18.6	18.6	18.6	55.065	0	19.496	646050000	348300000	297760000	0.0178446	-895750	-0.0526186	0.0582303	C9J5N1;Q9BTE6;K7EQ85;L7N2F4;K7N799	C9J5N1;Q9BTE6	Alanyl-tRNA editing protein Aarsd1	PTGES3L-AARSD1;AARSD1
0	0	0	0	n. def.	n. def.	n. def.	n. def.	0	0	0	0	0	0	0	0	0	0	0	0	0	0	0	0			2	2	2	16.3	16.3	16.3	19.553	0.00057537	4.1452	125910000	85582000	40325000	0	0	0	n. def.	C9J6C5;Q9BYG3;C9J808	C9J6C5;Q9BYG3;C9J808	MKI67 FHA domain-interacting nucleolar phosphoprotein	NIFK
1	2	1	2	1.74773	1.34108	1.45191	1.53441	1	2	1	2	23475000	6093500	17382000	63124000	17570000	45554000	31497000	9858000	21639000	84024000	28084000	55939000			2	2	2	17	17	17	15.372	0	6.5927	202120000	61606000	140510000	0.961821	-19727125	-1.87978	1.49316	C9J6N9;Q92890;C9IZG3	C9J6N9;Q92890;C9IZG3	Ubiquitin fusion degradation protein 1 homolog	UFD1L
3	4	3	4	0.226509	-0.0793561	-0.00471089	0.054779	4	5	4	5	751210000	386010000	365200000	852520000	407530000	444990000	893520000	429560000	463960000	1044700000	519300000	525360000			4	4	1	40.7	40.7	8.8	9.7982	0	34.772	8502100000	4536000000	3966200000	0.12072	-14277512	-0.323465	0.0250341	C9J712;P35080	C9J712;P35080	Profilin-2	PFN2
9	8	6	8	0.0621218	-0.066382	0.165815	-0.179368	9	8	6	7	469260000	241580000	227680000	454870000	200670000	254190000	456140000	187690000	268450000	549620000	288450000	261160000			11	11	11	17.3	17.3	17.3	108.05	0	75.514	3701900000	2040300000	1661700000	0.423506	-23272500	-0.953547	-0.00213013	C9J7E5;Q9Y5L0;E9PFH4	C9J7E5;Q9Y5L0;E9PFH4	Transportin-3	TNPO3
0	0	1	0	n. def.	n. def.	-0.119887	n. def.	0	0	1	0	0	0	0	0	0	0	22742000	9945700	12796000	0	0	0			1	1	1	2.9	2.9	2.9	43.174	0.0016402	3.458	22742000	9945700	12796000	0.062392	-712575	-0.175873	n. def.	C9J7Z4;Q8NCE0	C9J7Z4;Q8NCE0	tRNA-splicing endonuclease subunit Sen2	TSEN2
0	0	1	0	n. def.	n. def.	-0.292334	n. def.	0	0	1	0	0	0	0	0	0	0	40214000	13701000	26514000	0	0	0			2	2	2	13.3	13.3	13.3	37.389	0.0010953	3.4946	97797000	46717000	51080000	0.165784	-3203250	-0.429322	n. def.	C9J8E1;Q16644	C9J8E1;Q16644	MAP kinase-activated protein kinase 3	MAPKAPK3
0	0	1	2	n. def.	n. def.	0.251446	0.166587	0	0	1	2	0	0	0	0	0	0	23037000	8016300	15021000	50404000	28353000	22051000			2	2	2	23.6	23.6	23.6	13.34	0.00057571	4.1521	226310000	119500000	106810000	0.00677409	-175675	-0.0202205	n. def.	C9JXZ7;C9JTT7;C9J8M3;C9JZI1;P35249;C9JGY5;F8WE44	C9JXZ7;C9JTT7;C9J8M3;C9JZI1;P35249;C9JGY5;F8WE44	Replication factor C subunit 4	RFC4
2	1	2	2	0.818687	0.699818	0.710173	0.889707	2	1	3	2	198810000	86981000	111830000	100720000	28215000	72507000	225540000	70342000	155190000	223780000	84321000	139460000			2	2	2	29.6	29.6	29.6	10.853	0	40.334	1205900000	515620000	690320000	1.21924	-52282000	-2.30888	0.76443	C9J8T6;Q14061;H7C4E5	C9J8T6;Q14061;H7C4E5	Cytochrome c oxidase copper chaperone	COX17
1	1	1	1	0.384713	0.489851	0.0257376	0.00475299	1	1	1	1	46892000	20803000	26089000	44555000	19901000	24654000	43661000	22960000	20700000	34714000	19270000	15443000			1	1	1	15.4	15.4	15.4	10.65	0	7.0909	169820000	82935000	86886000	0.149923	-988000	-0.39276	0.205225	F6S2S5;C9J9W2;Q14847	F6S2S5;C9J9W2;Q14847	LIM and SH3 domain protein 1	LASP1
6	9	8	7	-0.100159	0.101247	0.12618	0.0863761	5	8	8	6	456400000	251130000	205270000	651280000	295690000	355600000	653420000	281400000	372020000	492050000	243770000	248290000			12	12	12	32.3	32.3	32.3	60.125	0	35.769	5189600000	2576100000	2613400000	0.264201	-27297504	-0.642585	0.0938114	C9JA08;Q96D46;C9J0B9;C9IZW9;C9K0C2;C9IY70	C9JA08;Q96D46;C9J0B9	60S ribosomal export protein NMD3	NMD3
1	1	1	1	-0.465919	-0.365834	-0.351351	-0.387298	1	1	1	1	179360000	120400000	58965000	169860000	93398000	76458000	190440000	105290000	85149000	178840000	108470000	70363000	+	DMSO_LLOMe	1	1	1	8	8	8	20.161	0	14.631	1792100000	1127100000	664910000	2.3265	34155750	4.37075	-0.376566	C9JA28;Q9UNL2	C9JA28;Q9UNL2	Translocon-associated protein subunit gamma	SSR3
2	2	2	3	-0.403313	0.130931	-0.274372	-0.00251244	2	2	2	4	96655000	53485000	43170000	149250000	68212000	81036000	74040000	36198000	37842000	209920000	101610000	108310000			3	3	3	59	59	59	8.8131	0	19.493	549160000	270450000	278700000	0.0436247	-2713250	-0.125232	-0.138442	C9JAW5;C9JNU6;Q9Y241;A8MV81	C9JAW5;C9JNU6;Q9Y241	HIG1 domain family member 1A, mitochondrial	HIGD1A
2	2	2	2	0.461109	0.472384	0.163756	0.773912	2	2	2	2	347530000	128590000	218950000	404010000	130090000	273920000	419740000	134100000	285640000	429390000	136420000	292970000	+	DMSO_LLOMe	2	2	2	5.5	5.5	5.5	57.1	0.0092773	2.2707	2255900000	772730000	1483200000	3.70265	-135569996	-8.03704	0.466747	C9JFU2;H7C294;Q8TD26;H0YJG4;A0A087WU44;Q9HCK8;Q3L8U1;Q9P2D1	C9JFU2;H7C294;Q8TD26;H0YJG4;A0A087WU44;Q9HCK8;Q3L8U1;Q9P2D1	Chromodomain-helicase-DNA-binding protein 6;Chromodomain-helicase-DNA-binding protein 8;Chromodomain-helicase-DNA-binding protein 9;Chromodomain-helicase-DNA-binding protein 7	CHD6;CHD8;CHD9;CHD7
0	1	0	1	n. def.	-0.152131	n. def.	-0.308859	0	1	0	1	0	0	0	16932000	6825600	10106000	0	0	0	74097000	39822000	34275000			2	2	2	26.4	26.4	26.4	15.441	0	8.7791	377220000	235880000	141340000	0.0153404	566650	0.0453578	n. def.	C9JG32;C9JT21;F8VPA7;F8VS27;P43897	C9JG32;C9JT21;F8VPA7;F8VS27;P43897	Elongation factor Ts;Elongation factor Ts, mitochondrial	TSFM
0	0	0	1	n. def.	n. def.	n. def.	-1.46925	0	0	0	1	0	0	0	0	0	0	0	0	0	72964000	51979000	20985000			1	1	1	6.4	6.4	6.4	34.032	0.0025893	2.8021	72964000	51979000	20985000	0.221634	7748500	0.552919	n. def.	C9JG87;Q9NYK5	C9JG87;Q9NYK5	39S ribosomal protein L39, mitochondrial	MRPL39
3	2	2	1	0.10675	0.351289	0.133958	-0.267514	3	2	2	1	50531000	26553000	23978000	37414000	14640000	22774000	26390000	12469000	13921000	15720000	8426900	7292600			3	3	3	5.8	5.8	5.8	51.856	0	5.0299	130050000	62088000	67967000	0.0971156	-1469175	-0.26535	0.120354	C9JIG9;O95747;Q9UEW8	C9JIG9;O95747	Serine/threonine-protein kinase OSR1	OXSR1
1	1	1	0	n. def.	0.34301	0.00662125	n. def.	0	1	1	0	0	0	0	14696000	6901800	7793700	24829000	11250000	13579000	0	0	0			2	2	2	12.3	12.3	12.3	24.833	0	8.1698	39525000	18152000	21373000	0.066561	-805225	-0.186892	n. def.	C9JIK8;Q9Y4P1;F2Z2K8;H7C2A6;C9JQ72	C9JIK8;Q9Y4P1;F2Z2K8;H7C2A6;C9JQ72	Cysteine protease ATG4B	ATG4B
1	1	1	1	0.301119	-0.173677	-0.254582	0.745711	1	1	1	1	43011000	16098000	26913000	71271000	30083000	41188000	89052000	34662000	54390000	59602000	30328000	29275000			1	1	1	2.8	2.8	2.8	58.44	0.00059137	4.614	322060000	129010000	193050000	0.649183	-10148750	-1.35472	0.063721	C9JIZ6;P07602	C9JIZ6;P07602	Prosaposin;Saposin-A;Saposin-B-Val;Saposin-B;Saposin-C;Saposin-D	PSAP
2	2	2	2	0.169797	-0.367806	-0.358861	-0.129592	3	2	3	3	87492000	48633000	38859000	50950000	25546000	25404000	63319000	29580000	33738000	109650000	60451000	49199000			2	2	2	6.7	6.7	6.7	26.332	0.00055804	3.7333	476580000	272340000	204250000	0.172037	4252500	0.443544	-0.244226	C9JJ19;P82930	C9JJ19;P82930	28S ribosomal protein S34, mitochondrial	MRPS34
2	2	2	2	0.0776532	-0.00524649	0.336398	0.0329472	2	2	2	2	91440000	45350000	46090000	137240000	62345000	74900000	125410000	56728000	68684000	156350000	71002000	85345000			2	2	2	18.9	18.9	18.9	16.925	0	7.8979	818370000	421520000	396850000	0.449214	-9898500	-1.00103	0.0553002	C9JLU1;P52434	C9JLU1;P52434	DNA-directed RNA polymerases I, II, and III subunit RPABC3	POLR2H
0	0	0	0	n. def.	n. def.	n. def.	n. def.	0	0	0	0	0	0	0	0	0	0	0	0	0	0	0	0			1	1	1	60	60	60	2.1494	0.0005571	3.7126	15751000	9967700	5782800	0	0	0	n. def.	J3QL22;J3QS85;J3KTQ1;J3QKR0;C9JLV5;Q9UNS2	J3QL22;J3QS85;J3KTQ1;J3QKR0;C9JLV5;Q9UNS2	COP9 signalosome complex subunit 3	COPS3
0	0	0	0	n. def.	n. def.	n. def.	n. def.	0	0	0	0	0	0	0	0	0	0	0	0	0	0	0	0			1	1	1	7.1	7.1	7.1	17.703	0.00055897	3.7447	172510000	129560000	42952000	0	0	0	n. def.	C9JM55;C9K055;F8W8W4;Q9UHG3	C9JM55;C9K055;F8W8W4;Q9UHG3	Prenylcysteine oxidase 1	PCYOX1
5	6	6	5	-0.00739111	-0.0842726	0.0433446	0.016639	6	7	7	6	4100300000	2135900000	1964500000	3308700000	1502300000	1806400000	3538300000	1635000000	1903300000	3956000000	1918900000	2037100000			7	7	7	44.6	44.6	44.6	14.369	0	26.06	35161000000	18010000000	17150000000	0.375445	-129799968	-0.863047	0.00462393	C9JXB8;C9JNW5;P83731	C9JXB8;C9JNW5;P83731	60S ribosomal protein L24	RPL24
3	3	3	2	-0.815199	-1.75059	-0.17705	-0.710095	3	3	3	2	530310000	334820000	195490000	464900000	265050000	199850000	339190000	179820000	159370000	568700000	340180000	228520000			4	4	4	11.5	11.5	11.5	41.432	0	5.5116	3726600000	2169500000	1557100000	1.09343	84160000	2.09851	-0.762647	C9JP16;O75718	C9JP16;O75718	Cartilage-associated protein	CRTAP
1	0	0	1	-0.834519	n. def.	n. def.	-0.153848	1	0	0	1	48115000	30844000	17271000	0	0	0	0	0	0	44477000	21367000	23109000			2	2	2	29.7	29.7	29.7	21.883	0	6.4431	182310000	128490000	53820000	0.111905	2957750	0.301995	n. def.	C9JQV0;Q9BRJ6;H7C0T1;H7C2R9	C9JQV0;Q9BRJ6;H7C0T1;H7C2R9	Uncharacterized protein C7orf50	C7orf50
0	1	0	0	n. def.	0.23952	n. def.	n. def.	0	1	0	0	0	0	0	59784000	20008000	39775000	0	0	0	0	0	0			1	1	1	4.7	4.7	4.7	26.694	0.00058173	4.3318	59784000	20008000	39775000	0.172223	-4941750	-0.443965	n. def.	C9JRZ6;F8WAR4;Q9NX63	C9JRZ6;F8WAR4;Q9NX63	MICOS complex subunit MIC19	CHCHD3
0	2	2	0	n. def.	0.472072	0.290071	n. def.	0	2	2	0	0	0	0	75120000	26972000	48148000	93526000	35720000	57806000	0	0	0			2	2	2	8.4	8.4	8.4	31.624	0	10.107	549680000	284270000	265410000	0.244701	-10815500	-0.601943	n. def.	C9JTN7;F8W8I6;Q01085;P31483;A6NKZ9;F8WE16;E7ETJ9;E7ETC0;E5RGV5;H7BY49;E5RG67	C9JTN7;F8W8I6;Q01085;P31483;A6NKZ9;F8WE16;E7ETJ9;E7ETC0;E5RGV5;H7BY49;E5RG67	Nucleolysin TIAR;Nucleolysin TIA-1 isoform p40	TIA1;TIAL1
1	2	0	1	0.299362	0.867896	n. def.	0.315682	1	2	0	1	10512000	5504200	5007700	22872000	8320700	14552000	0	0	0	17761000	6231300	11530000			2	2	2	13.4	13.4	13.4	21.43	0.0016331	3.4258	75099000	35120000	39979000	0.31316	-2758375	-0.741784	0.315682	C9JV50;E9PGZ4;Q9NTJ5	C9JV50;E9PGZ4;Q9NTJ5	Phosphatidylinositide phosphatase SAC1	SACM1L
0	0	0	1	n. def.	n. def.	n. def.	-0.717952	0	0	0	1	0	0	0	0	0	0	0	0	0	61503000	29898000	31605000			2	2	2	9.5	9.5	9.5	22.511	0.007874	2.3292	91342000	43898000	47444000	0.0132394	-426750	-0.039236	n. def.	G3V5S1;G3V272;C9JVN9;Q9H9P8	G3V5S1;G3V272;C9JVN9;Q9H9P8	L-2-hydroxyglutarate dehydrogenase, mitochondrial	L2HGDH
0	1	3	2	n. def.	-1.44686	-0.283176	-0.176675	0	1	4	2	0	0	0	17212000	12761000	4451600	296860000	75269000	221590000	132430000	74870000	57561000			10	10	10	35.2	35.2	35.2	39.584	0	46.076	2308500000	1045500000	1263000000	0.216797	-30175650	-0.542501	-0.283176	C9JW69;P18754;C9JRH2;C9JMJ4;C9J3R0;C9JQZ4	C9JW69;P18754;C9JRH2;C9JMJ4;C9J3R0;C9JQZ4	Regulator of chromosome condensation	RCC1
0	0	0	0	n. def.	n. def.	n. def.	n. def.	0	0	0	0	0	0	0	0	0	0	0	0	0	0	0	0			1	1	1	16.1	16.1	16.1	7.2843	0.0078818	2.3338	57452000	45296000	12156000	0	0	0	n. def.	C9JY17;Q9HBI5	C9JY17;Q9HBI5	Uncharacterized protein C3orf14	C3orf14
0	0	1	1	n. def.	n. def.	n. def.	0.825704	0	0	0	1	0	0	0	0	0	0	10252000	0	10252000	21098000	4583300	16515000			2	2	2	26.9	26.9	26.9	11.652	0.00056657	3.9407	31350000	4583300	26767000	0.624256	-5545925	-1.31179	n. def.	F2Z3N7;C9JZ87;Q9NUM4	F2Z3N7;C9JZ87;Q9NUM4	Transmembrane protein 106B	TMEM106B
2	2	2	1	-0.0751248	0.0309717	0.00719549	0.0943712	2	2	2	1	93119000	51254000	41865000	81862000	37847000	44015000	103610000	44923000	58690000	81961000	36205000	45756000			3	3	3	37.4	37.4	37.4	11.546	0	11.213	1465800000	801500000	664340000	0.437375	-5024250	-0.979239	0.0190836	C9JZD1;O15145;F8VR50	C9JZD1;O15145;F8VR50	Actin-related protein 2/3 complex subunit 3	ARPC3
1	1	1	1	-0.62678	-0.402989	-0.639512	-0.559749	1	1	1	1	32102000	17077000	15025000	31633000	13744000	17889000	30694000	14955000	15738000	28190000	15756000	12435000			2	2	2	40.3	40.3	40.3	7.0801	0.0021402	3.2007	361990000	211550000	150440000	0.0288185	111250	0.0839898	-0.593265	H7C4M9;C9JZG9;C9JZY6;P62256;C9J8Q9	H7C4M9;C9JZG9;C9JZY6;P62256;C9J8Q9	Ubiquitin-conjugating enzyme E2 H	UBE2H
3	3	2	2	0.666757	-0.0204283	0.1141	0.937043	3	3	2	2	133280000	55657000	77627000	131700000	64235000	67463000	103940000	47625000	56318000	221420000	50884000	170540000			4	4	4	6.7	6.7	6.7	104.85	0	11.569	712720000	278550000	434170000	0.705373	-38386750	-1.45063	0.390428	C9JZR2;O60716;E9PKY0	C9JZR2;O60716	Catenin delta-1	CTNND1
3	5	5	3	0.0515809	-0.222734	-0.0440624	0.0190613	4	6	6	3	97663000	50814000	46849000	141400000	68511000	72890000	159290000	71285000	88005000	71500000	38164000	33336000			10	10	10	13.1	13.1	13.1	98.117	0	24.107	1465100000	814150000	650900000	0.07559	-3076500	-0.210488	-0.0125005	H0Y3P2;D3DQV9;P78344;H0YCH5;H0YD77;E9PKF8;H0YEC5;H0YE22	H0Y3P2;D3DQV9;P78344;H0YCH5	Eukaryotic translation initiation factor 4 gamma 2	EIF4G2
9	9	10	10	-0.0728469	-0.0979495	-0.0676515	-0.0691794	12	14	13	14	6197800000	3489700000	2708100000	5104900000	2553700000	2551200000	4832100000	2268500000	2563600000	6728300000	3590500000	3137900000			10	10	10	54.9	54.9	54.9	15.616	0	63.381	54541000000	29411000000	25130000000	0.270577	235400064	0.655727	-0.0710131	D3YTB1;F8W727;P62910;D3YTI8	D3YTB1;F8W727;P62910	60S ribosomal protein L32	RPL32
1	1	2	0	0.463936	1.18777	-0.123277	n. def.	1	1	1	0	33039000	12471000	20567000	27051000	7152300	19899000	35056000	11118000	23938000	0	0	0			2	2	2	15.4	15.4	15.4	17	0	5.0763	214800000	104160000	110640000	0.661423	-8415675	-1.3757	0.463936	D6REC6;D6R9G1;D6RAD4;P50613;A0A1B0GTZ4;Q9C098	D6REC6;D6R9G1;D6RAD4;P50613;A0A1B0GTZ4;Q9C098	Cyclin-dependent kinase 7;Serine/threonine-protein kinase DCLK3	CDK7;DCLK3
3	4	1	3	-0.222801	0.130272	0.104739	-0.132293	3	4	1	3	185270000	83627000	101640000	122300000	49880000	72417000	37496000	16642000	20855000	141480000	71169000	70307000			5	5	5	18.3	18.3	18.3	47.037	0	16.568	3053100000	1760200000	1292900000	0.194166	-10975250	-0.493064	-0.0137771	D6R9I9;P61221	D6R9I9;P61221	ATP-binding cassette sub-family E member 1	ABCE1
5	4	4	5	-0.578672	-0.18618	-0.511135	-0.347582	6	5	4	6	594150000	346940000	247210000	348230000	167880000	180350000	385730000	198090000	187630000	687830000	379500000	308330000			10	10	10	32.9	32.9	32.9	30.302	0	38.765	6630300000	3974400000	2656000000	0.290337	42222504	0.696017	-0.429359	D6R9P3;D6RD18;D6RBZ0;Q99729	D6R9P3;D6RD18;D6RBZ0;Q99729	Heterogeneous nuclear ribonucleoprotein A/B	HNRNPAB
0	0	0	0	n. def.	n. def.	n. def.	n. def.	0	0	0	0	0	0	0	0	0	0	0	0	0	0	0	0			3	3	3	17.3	17.3	17.3	26.987	0	7.5868	191220000	119740000	71472000	0	0	0	n. def.	D6RAY7;D6R9P4;P46926;D6R917;D6RB13;D6RFF8;Q8TDQ7	D6RAY7;D6R9P4;P46926;D6R917;D6RB13;D6RFF8;Q8TDQ7	Glucosamine-6-phosphate isomerase;Glucosamine-6-phosphate isomerase 1;Glucosamine-6-phosphate isomerase 2	GNPDA1;GNPDA2
1	1	1	2	0.129877	-0.287765	-0.153398	0.192952	1	1	1	2	11576000	4997500	6578100	13967000	8055500	5911400	11838000	6057400	5780400	44045000	18161000	25884000			3	3	3	6.9	6.9	6.9	82.988	0	6.1469	336950000	183290000	153660000	0.109787	-1720625	-0.296796	-0.011761	D6RA70;Q9H6S0	D6RA70;Q9H6S0	Probable ATP-dependent RNA helicase YTHDC2	YTHDC2
1	1	2	0	0.947853	0.973281	1.09356	n. def.	1	1	2	0	28848000	8852000	19996000	21283000	5917000	15366000	89051000	26507000	62544000	0	0	0			2	2	2	38	38	38	5.7567	0.00059347	4.6508	643510000	277310000	366190000	0.433914	-14157500	-0.972844	0.973281	X1WI22;D6RAA2;Q5SQT8;D6RDB2;D6RD69;Q9Y6B6;Q9NR31	X1WI22;D6RAA2;Q5SQT8;D6RDB2;D6RD69;Q9Y6B6;Q9NR31	GTP-binding protein SAR1b;GTP-binding protein SAR1a	SAR1A;SAR1B
0	0	0	0	n. def.	n. def.	n. def.	n. def.	0	0	0	0	0	0	0	0	0	0	0	0	0	0	0	0			3	3	3	19.8	19.8	19.8	23.461	0	4.9866	171470000	89265000	82205000	0	0	0	n. def.	D6RAI5;Q13423;D6RHU2;E9PCX7	D6RAI5;Q13423;D6RHU2	NAD(P) transhydrogenase, mitochondrial	NNT
0	1	1	1	n. def.	0.29337	0.178619	0.0167816	0	1	1	1	0	0	0	13418000	3452400	9965800	13031000	4880100	8150800	13762000	6224500	7537200			1	1	1	17.6	17.6	17.6	6.196	0.0092864	2.2775	68017000	26823000	41193000	0.491299	-2774200	-1.07758	0.178619	D6RAW1;D6RIT7;D6RGC9;R4GMS9;D6RJD3;D6RID8;Q6P1K8;Q13888	D6RAW1;D6RIT7;D6RGC9;R4GMS9;D6RJD3;D6RID8;Q6P1K8;Q13888	General transcription factor IIH subunit 2-like protein;General transcription factor IIH subunit 2	GTF2H2C;GTF2H2
0	0	0	1	n. def.	n. def.	n. def.	-1.09047	0	0	0	1	0	0	0	0	0	0	0	0	0	32798000	18065000	14733000			1	1	1	4.4	4.4	4.4	31.433	0.0097182	2.2123	32798000	18065000	14733000	0.0501127	833000	0.142936	n. def.	D6RD63;D6RAX7;Q9BT78	D6RD63;D6RAX7;Q9BT78	COP9 signalosome complex subunit 4	COPS4
2	0	1	1	0.23008	n. def.	-0.303721	-0.253309	2	0	1	1	64997000	31380000	33618000	0	0	0	27956000	13538000	14418000	39834000	21022000	18812000			2	2	2	7.3	7.3	7.3	28.512	0.0021379	3.1912	132790000	65939000	66848000	0.00796195	-227000	-0.0237346	-0.253309	D6RBW1;P06730;H0Y8J7	D6RBW1;P06730;H0Y8J7	Eukaryotic translation initiation factor 4E	EIF4E
1	0	0	1	-0.318452	n. def.	n. def.	0.0536674	1	0	0	1	22218000	13063000	9154800	0	0	0	0	0	0	27401000	14505000	12896000			1	1	1	21.1	21.1	21.1	10.071	0	9.4644	49620000	27568000	22051000	0.0978821	1379300	0.267269	n. def.	J3QSY4;D6RC52;D6RCB9;Q9NX24	J3QSY4;D6RC52;D6RCB9;Q9NX24	H/ACA ribonucleoprotein complex subunit 2	NHP2
1	2	1	0	0.355918	0.211511	0.772392	n. def.	1	2	1	0	26916000	11896000	15020000	55013000	24548000	30465000	38732000	13520000	25212000	0	0	0			2	2	2	15.2	15.2	15.2	16.074	0	10.823	168100000	75983000	92112000	0.252624	-5183250	-0.61854	0.355918	D6RCF4;Q8N5K1	D6RCF4;Q8N5K1	CDGSH iron-sulfur domain-containing protein 2	CISD2
1	0	0	0	0.846233	n. def.	n. def.	n. def.	1	0	0	0	12061000	4069800	7990800	0	0	0	0	0	0	0	0	0			1	1	1	1.6	1.6	1.6	109.93	0.0021254	3.1023	12061000	4069800	7990800	0.169262	-980250	-0.437245	n. def.	D6RD46;Q9UPQ0	D6RD46;Q9UPQ0	LIM and calponin homology domains-containing protein 1	LIMCH1
0	1	2	2	n. def.	2.13396	0.264236	0.566084	0	1	2	2	0	0	0	49605000	6272200	43333000	25622000	10402000	15220000	55699000	20951000	34748000			4	4	4	4.8	4.8	4.8	96.502	0	8.2033	130930000	37626000	93301000	0.618124	-13918950	-1.30119	0.566084	D6RHZ5;D6REX3;O94979;H7BXG7;H0Y9K1;H0Y8V7;H0YAB3;H0Y9T9	D6RHZ5;D6REX3;O94979;H7BXG7;H0Y9K1;H0Y8V7;H0YAB3	Protein transport protein Sec31A	SEC31A
2	2	2	2	0.280956	0.487486	0.245252	-0.595816	2	2	2	2	71318000	31860000	39459000	76606000	31193000	45413000	70324000	30094000	40230000	77624000	36794000	40830000	+	DMSO_LLOMe	2	2	2	32.8	32.8	32.8	14.846	0	9.2604	815700000	496900000	318800000	2.38884	-8997750	-4.50441	0.263104	D6RFH4;H3BUX2;J3KNF8;O43169;J3QR91	D6RFH4;H3BUX2;J3KNF8;O43169;J3QR91	Cytochrome b5 type B	CYB5B
3	2	2	1	0.0533895	-0.460946	0.00288247	n. def.	1	2	1	0	84952000	45224000	39727000	122570000	63750000	58816000	71343000	35645000	35699000	0	0	0			4	2	2	20.5	15	15	28.882	0	7.4008	511290000	321660000	189630000	0.0500794	2594250	0.142846	0.00288247	D6RG15;Q6IBS0;H0Y858	D6RG15;Q6IBS0;H0Y858	Twinfilin-2	TWF2
0	1	0	1	n. def.	-0.265969	n. def.	0.293959	0	1	0	1	0	0	0	23398000	10877000	12521000	0	0	0	22461000	10332000	12129000			1	1	1	14.3	14.3	14.3	10.264	0.0016138	3.308	45859000	21210000	24650000	0.0651618	-860250	-0.183203	n. def.	D6RIE3;D6RGV5;H0UI06;P14406	D6RIE3;D6RGV5;H0UI06;P14406	Cytochrome c oxidase subunit 7A2, mitochondrial	COX7A2
2	1	1	1	-0.497771	-0.26169	-0.0364223	0.1396	2	1	1	1	70602000	43274000	27328000	30608000	13448000	17160000	26298000	11502000	14796000	46633000	20612000	26020000			2	2	2	9.4	9.4	9.4	34.458	0.0010977	3.5081	257290000	136160000	121130000	0.0385631	883000	0.111267	-0.149056	D6RH20;G5EA06;Q92552	D6RH20;G5EA06;Q92552	28S ribosomal protein S27, mitochondrial	MRPS27
2	2	2	2	-0.0523713	-0.525019	0.165044	-0.0141644	2	2	2	2	77698000	40735000	36963000	47710000	25736000	21974000	59182000	22595000	36586000	83832000	42140000	41692000			2	2	2	5	5	5	46.977	0	6.5843	268420000	131210000	137220000	0.0821947	-1502250	-0.227524	-0.0332678	D6RIY6;Q06265;H0Y9L5;D6R905	D6RIY6;Q06265;H0Y9L5;D6R905	Exosome complex component RRP45	EXOSC9
1	0	1	2	-0.0271162	n. def.	-0.33248	0.767655	1	0	1	2	17096000	7870100	9225500	0	0	0	12563000	5495700	7067600	27335000	12826000	14509000			2	2	2	3	3	3	68.629	0.0021368	3.1904	250530000	135850000	114680000	0.105816	-1152575	-0.287007	-0.0271162	E1CEI4;P48506;H0YAB6;H0Y9I7;A0A0C4DGB2	E1CEI4;P48506;H0YAB6;H0Y9I7;A0A0C4DGB2	Glutamate--cysteine ligase catalytic subunit	GCLC
0	2	0	1	n. def.	-0.271966	n. def.	-0.614249	0	1	0	1	0	0	0	13332000	6928000	6403700	0	0	0	18713000	10354000	8359000			3	3	3	3.9	3.9	3.9	111.82	0	7.0796	186050000	38212000	147840000	0.0663926	629825	0.186448	n. def.	E5KLK1;E5KLJ6;E5KLJ9;E5KLJ5;O60313	E5KLK1;E5KLJ6;E5KLJ9;E5KLJ5;O60313	Dynamin-like 120 kDa protein, mitochondrial;Dynamin-like 120 kDa protein, form S1	OPA1
0	0	0	0	n. def.	n. def.	n. def.	n. def.	0	0	0	0	0	0	0	0	0	0	0	0	0	0	0	0			1	1	1	12.5	12.5	12.5	13.782	0.0074738	2.4007	84808000	64494000	20314000	0	0	0	n. def.	E5RJW1;E5RJK5;E5RFV8;E5RIN7;O60216	E5RJW1;E5RJK5;E5RFV8;E5RIN7;O60216	Double-strand-break repair protein rad21 homolog	RAD21
2	1	2	2	0.0606008	0.351402	0.182692	0.213627	2	1	2	2	139930000	70626000	69308000	88784000	34458000	54326000	92673000	38210000	54462000	194160000	87447000	106710000			3	3	3	19.9	19.9	19.9	17.075	0.0016304	3.3936	666950000	347860000	319100000	0.322049	-13516250	-0.759403	0.19816	E5RFX4;Q96KB5	E5RFX4;Q96KB5	Lymphokine-activated killer T-cell-originated protein kinase	PBK
1	2	0	3	0.386701	0.326767	n. def.	0.111432	1	2	0	3	40951000	21372000	19579000	106140000	42156000	63981000	0	0	0	249500000	117000000	132500000			3	3	3	27	27	27	16.995	0	8.1732	495900000	229890000	266000000	0.082569	-8883000	-0.228484	0.326767	E5RG77;O94903;E5RFZ4;H0YBG2;E5RFX7	E5RG77;O94903;E5RFZ4	Proline synthase co-transcribed bacterial homolog protein	PROSC
0	1	0	1	n. def.	-0.076402	n. def.	0.117828	0	1	0	1	0	0	0	90624000	47391000	43233000	0	0	0	119870000	65521000	54350000			1	1	1	15.3	15.3	15.3	6.3304	0.0070211	2.4597	210490000	112910000	97583000	0.0618383	3832250	0.174403	n. def.	E5RGN3;E5RIM7;O00244	E5RGN3;E5RIM7;O00244	Copper transport protein ATOX1	ATOX1
3	2	3	2	0.184217	0.0756011	0.184725	0.581785	3	3	3	2	278930000	147360000	131570000	304990000	98687000	206300000	298890000	133110000	165770000	208970000	86411000	122560000			4	4	4	62.9	62.9	62.9	9.9601	0	42.582	2307800000	1216900000	1090900000	0.846668	-40158000	-1.68819	0.184471	E5RHG8;Q15369;R4GMY8	E5RHG8;Q15369;R4GMY8	Transcription elongation factor B polypeptide 1	TCEB1
0	0	0	1	n. def.	n. def.	n. def.	0.465191	0	0	0	1	0	0	0	0	0	0	0	0	0	74691000	29772000	44918000			1	1	1	9.8	9.8	9.8	16.436	0.00059032	4.5637	258130000	125680000	132460000	0.103416	-3786500	-0.28106	n. def.	E5RHH7;E5RHT6;F8W1U7;F8VWH9;Q8N6T3	E5RHH7;E5RHT6;F8W1U7;F8VWH9;Q8N6T3	ADP-ribosylation factor GTPase-activating protein 1	ARFGAP1
1	1	1	0	0.657732	0.286053	0.839395	n. def.	1	1	1	0	17597000	9625600	7971600	16378000	7598800	8778800	22759000	8131900	14627000	0	0	0			1	1	1	5.1	5.1	5.1	31.09	0.00056433	3.8956	120200000	67854000	52350000	0.156027	-1505275	-0.406913	0.657731	E5RHJ4;Q8N163	E5RHJ4;Q8N163	Cell cycle and apoptosis regulator protein 2	CCAR2
5	4	6	3	-0.669327	-0.666118	-0.733411	-0.648552	4	3	5	3	2096800000	147480000	1949300000	1611100000	63795000	1547300000	1663900000	130020000	1533900000	221490000	140400000	81084000	+	DMSO_LLOMe	7	4	4	26.6	17.5	17.5	37.725	0	34.019	6526000000	1199200000	5326900000	1.51617	-1157472242	-2.81718	-0.667723	E5RHW4;O94905;E5RJ09	E5RHW4;O94905	Erlin-2	ERLIN2
6	7	6	6	-0.082805	-0.0835386	-0.102496	-0.0449105	9	9	8	8	3629400000	2040100000	1589300000	2670400000	1277400000	1393100000	2852100000	1428500000	1423600000	3026000000	1553700000	1472200000			7	7	7	59.6	59.6	59.6	12.656	0	105.36	36128000000	20531000000	15597000000	0.252272	105375008	0.617805	-0.0831718	E5RI99;P62888;E5RJH3;A0A0C4DH44;A0A0B4J213	E5RI99;P62888	60S ribosomal protein L30	RPL30
1	1	2	1	0.15782	0.109695	-0.0860632	0.0476779	1	1	2	1	62296000	28504000	33792000	55073000	22901000	32172000	158800000	80835000	77962000	51691000	26396000	25295000			3	3	3	29	29	29	17	0	8.1865	562030000	300750000	261280000	0.0507685	-2646250	-0.144714	0.0786864	E5RIP4;Q15043;E5RFZ8;E5RGA7;E5RJ40;E5RJG5	E5RIP4;Q15043;E5RFZ8;E5RGA7;E5RJ40;E5RJG5	Zinc transporter ZIP14	SLC39A14
8	9	9	7	-0.0726041	-0.188808	-0.0612249	-0.344025	1	1	1	1	227990000	129290000	98704000	175380000	93755000	81624000	137410000	68690000	68715000	217340000	123130000	94209000			11	1	1	50.8	7	7	15.207	0.0021243	3.0866	1129300000	633750000	495560000	0.532328	17903250	1.15096	-0.130706	E5RIT6;Q9UNX3;E5RHH1	E5RIT6;Q9UNX3	60S ribosomal protein L26-like 1	RPL26L1
1	1	1	1	-0.474332	-0.48997	-0.772629	-0.215965	1	1	1	1	29971000	15720000	14251000	12129000	5206200	6923100	15626000	7316300	8309700	27732000	14569000	13162000			1	1	1	7.6	7.6	7.6	27.236	0.0050968	2.6107	181870000	84224000	97646000	0.00436855	41425	0.0130755	-0.482151	E5RIZ4;Q9P015	E5RIZ4;Q9P015	39S ribosomal protein L15, mitochondrial	MRPL15
0	1	0	0	n. def.	-0.31955	n. def.	n. def.	0	2	0	0	0	0	0	31568000	16754000	14814000	0	0	0	0	0	0			1	1	1	2.8	2.8	2.8	47.142	0.0026123	2.8607	31568000	16754000	14814000	0.0297947	485000	0.0867463	n. def.	J3QLD9;E7EMK3;Q14254	J3QLD9;E7EMK3;Q14254	Flotillin-2	FLOT2
0	1	1	1	n. def.	0.635615	0.494672	-0.323191	0	1	1	1	0	0	0	87427000	31891000	55536000	97477000	36943000	60534000	121690000	66045000	55644000			1	1	1	13.8	13.8	13.8	8.9811	0.0079562	2.3916	306590000	134880000	171710000	0.182381	-9208750	-0.466846	0.494672	E7EUI7;E7EMN6;G1AUC5;Q6NXS1;P41236	E7EUI7;E7EMN6;G1AUC5;Q6NXS1;P41236	Protein phosphatase inhibitor 2-like protein 3;Protein phosphatase inhibitor 2	PPP1R2;PPP1R2P3
2	2	2	3	-0.379489	0.0871912	-0.52224	0.246104	2	2	2	3	91945000	54670000	37275000	73750000	31381000	42369000	60682000	26680000	34002000	108530000	48910000	59619000			4	4	4	9.4	9.4	9.4	76.557	0	9.0341	408310000	203110000	205190000	0.12306	-2906000	-0.329117	-0.146149	E7EN38;Q92878;E7ESD9;H7C0P8	E7EN38;Q92878;E7ESD9	DNA repair protein RAD50	RAD50
4	4	4	3	0.528571	0.89786	0.976437	0.725174	1	2	1	1	38315000	16627000	21688000	49447000	13953000	35494000	45346000	15897000	29449000	46777000	16619000	30158000	+	DMSO_LLOMe	5	1	1	34.7	9.8	9.8	19.018	0	24.31	726890000	351930000	374960000	2.43671	-13423250	-4.60872	0.811517	E7END7;P62820;H0YLJ8;H0YL94;H0YMN7;H0YNE9;Q92930;P59190	E7END7;P62820	Ras-related protein Rab-1A	RAB1A
1	4	3	4	-0.0280133	0.0731348	-0.171125	-0.289439	2	6	6	5	63474000	31826000	31649000	232080000	103910000	128170000	294550000	148940000	145600000	322520000	153550000	168960000			5	5	5	17.7	17.7	17.7	46.566	0	18.758	1421500000	787130000	634330000	0.0788011	-9038250	-0.218794	-0.099569	G3V1Q4;E7ES33;E7EPK1;Q16181;A0A0U1RRH9;A0A0U1RRE1;Q6ZU15	G3V1Q4;E7ES33;E7EPK1;Q16181;A0A0U1RRH9;A0A0U1RRE1	Septin-7	2019-09-07
0	1	1	1	n. def.	0.505383	0.671656	n. def.	0	1	1	0	0	0	0	37100000	17209000	19891000	32117000	13327000	18790000	0	0	0			3	3	3	1.2	1.2	1.2	308.77	0.00057837	4.2101	294460000	193940000	100520000	0.104749	-2036250	-0.284365	n. def.	E7EPN9;Q9Y520;A0A0A0MS30	E7EPN9;Q9Y520	Protein PRRC2C	PRRC2C
2	2	2	1	-0.303561	-0.049233	-0.017125	-0.065325	2	2	2	1	24549000	15623000	8926200	21152000	8575700	12576000	22660000	12442000	10219000	13186000	5538900	7646900			2	2	2	9.1	9.1	9.1	27.907	0	6.7142	81547000	42179000	39368000	0.106118	702875	0.287752	-0.057279	E7EPT4;P19404	E7EPT4;P19404	NADH dehydrogenase [ubiquinone] flavoprotein 2, mitochondrial	NDUFV2
2	2	3	3	0.0184917	-0.112834	0.263275	-0.0082179	2	2	3	3	93210000	49425000	43785000	95105000	38585000	56520000	137330000	52621000	84705000	255340000	127150000	128190000			3	3	3	28.6	28.6	28.6	15.953	0	8.5782	1034300000	529080000	505260000	0.158016	-11354750	-0.411502	0.00513692	H0Y723;E7EQB9;O15160;D6RDJ3	H0Y723;E7EQB9;O15160;D6RDJ3	DNA-directed RNA polymerases I and III subunit RPAC1	POLR1C
16	16	14	15	-0.0885615	-0.0894822	n. def.	n. def.	1	1	0	0	14312000	9113300	5199100	21725000	11819000	9905900	0	0	0	0	0	0			16	1	1	40.3	6.4	6.4	41.29	0	7.8419	36037000	20932000	15105000	0.142238	1456825	0.374781	n. def.	E7EQG2;Q14240;J3KSN7;E7EMV8;E9PBH4;F8WE11	E7EQG2;Q14240	Eukaryotic initiation factor 4A-II;Eukaryotic initiation factor 4A-II, N-terminally processed	EIF4A2
3	3	4	5	-0.18182	-0.00800024	-0.52976	-0.402321	3	3	4	4	173770000	86627000	87145000	135360000	56582000	78774000	223910000	102930000	120970000	307660000	162210000	145450000			9	9	5	15.7	15.7	9.7	69.371	0	21.306	3489900000	2087600000	1402300000	0.0799137	-5997500	-0.221662	-0.292071	E7EQR4;P15311;P35241;V9GZ54;E9PQ82;E9PNV3	E7EQR4;P15311	Ezrin	EZR
0	0	1	0	n. def.	n. def.	-0.5003	n. def.	0	0	1	0	0	0	0	0	0	0	22006000	14639000	7366800	0	0	0			1	1	1	1.1	1.1	1.1	88.986	0.0079483	2.3881	22006000	14639000	7366800	0.172128	1818050	0.443749	n. def.	E7ER68;Q658Y4	E7ER68;Q658Y4	Protein FAM91A1	FAM91A1
0	0	0	1	n. def.	n. def.	n. def.	-1.15978	0	0	0	1	0	0	0	0	0	0	0	0	0	43570000	32673000	10897000			1	1	1	1.8	1.8	1.8	106.86	0.0016077	3.2335	43570000	32673000	10897000	0.259209	5444000	0.632246	n. def.	E7ERY9;H0Y7S3;Q16720;P23634;Q01814;P20020	E7ERY9;H0Y7S3;Q16720;P23634;Q01814;P20020	Calcium-transporting ATPase;Plasma membrane calcium-transporting ATPase 3;Plasma membrane calcium-transporting ATPase 4;Plasma membrane calcium-transporting ATPase 2;Plasma membrane calcium-transporting ATPase 1	ATP2B1;ATP2B2;ATP2B3;ATP2B4
4	2	2	4	0.00662125	0.541911	-0.206162	-0.103224	4	2	2	4	87298000	49871000	37427000	34746000	14144000	20602000	27352000	12074000	15278000	83014000	41464000	41550000			6	6	5	5.8	5.8	4.8	124.07	0	8.5497	348190000	185290000	162890000	0.0199364	674000	0.058654	-0.0483016	E7ESC6;Q9UIA9;E5RIW1;H0YBE1	E7ESC6;Q9UIA9;E5RIW1	Exportin-7	XPO7
0	1	1	0	n. def.	n. def.	n. def.	n. def.	0	0	0	0	0	0	0	0	0	0	0	0	0	0	0	0			2	2	2	5.4	5.4	5.4	61.993	0	6.1314	0	0	0	0	0	0	n. def.	E7ESD5;E9PLN6;F2Z2Y1;O95677;E7EQM5;A6NCB9;F8WB53;Q99502	E7ESD5;E9PLN6;F2Z2Y1;O95677;E7EQM5;A6NCB9;F8WB53;Q99502	Eyes absent homolog;Eyes absent homolog 4;Eyes absent homolog 1	EYA4;EYA1
0	1	1	0	n. def.	-0.0243111	-0.254479	n. def.	0	1	1	0	0	0	0	38979000	18352000	20627000	44114000	25607000	18507000	0	0	0			1	1	1	5.7	5.7	5.7	24.325	0.00055586	3.6675	83093000	43959000	39134000	0.0489248	1206250	0.139711	n. def.	E7ESL0;J3KQY1;Q9NWU5	E7ESL0;J3KQY1;Q9NWU5	39S ribosomal protein L22, mitochondrial	MRPL22
13	13	12	9	0.0485151	-0.0267929	0.0803848	0.0200577	14	16	16	12	1722200000	922400000	799830000	2230800000	996320000	1234500000	2319300000	1064200000	1255200000	1890900000	937160000	953770000			16	16	16	45.6	45.6	45.6	54.502	0	101.36	12602000000	6661600000	5940500000	0.292169	-80804992	-0.69972	0.0342864	E7ETB3;Q9ULA0;E7EMB6;F8WAN0;C9JBE1;B9ZVU2;E7EPX3;E5RJ35;C9J1E2;C9JRG3	E7ETB3;Q9ULA0;E7EMB6;F8WAN0;C9JBE1	Aspartyl aminopeptidase	DNPEP
2	1	1	2	-0.317013	0.260508	-0.0833399	0.0546401	2	1	1	2	95367000	59293000	36074000	27353000	10722000	16631000	35837000	15596000	20241000	104150000	48422000	55728000			2	2	2	14.2	14.2	14.2	19.58	0	5.5523	344430000	166880000	177550000	0.030817	1339750	0.0896273	-0.0143499	E9PF06;H0Y9G6;E7ETU7;P09001	E9PF06;H0Y9G6;E7ETU7;P09001	39S ribosomal protein L3, mitochondrial	MRPL3
5	1	3	1	0.686971	0.557091	0.101919	0.314522	5	1	3	1	244830000	117380000	127450000	40627000	12141000	28486000	141630000	65029000	76599000	114470000	53849000	60621000			10	10	10	10.5	10.5	10.5	144.12	0	35.812	3311300000	1352800000	1958500000	0.141908	-11189250	-0.374005	0.435807	J3KQ96;E7ETY2;Q13428;H0YA99	J3KQ96;E7ETY2;Q13428	Treacle protein	TCOF1
3	4	4	3	0.209765	0.185613	0.334225	0.497638	2	3	3	1	78263000	38460000	39804000	146710000	64870000	81838000	142200000	55472000	86729000	46594000	20695000	25899000			4	3	3	11.3	9.6	9.6	46.913	0	12.486	567890000	253510000	314370000	0.322535	-13693250	-0.760364	0.271995	E7ETZ4;Q9Y6E2;B5MCE7;B5MCH7;E9PFD4;Q75MG1;E9PFE3;C9JF98;F8WDX8;E7EMS9	E7ETZ4;Q9Y6E2;B5MCE7;B5MCH7;E9PFD4;Q75MG1	Basic leucine zipper and W2 domain-containing protein 2	BZW2
2	2	2	2	0.129085	0.00288247	-0.42649	-0.480881	2	2	2	2	57628000	31017000	26611000	59980000	27401000	32580000	68767000	37699000	31069000	79138000	46558000	32580000			2	2	2	9.6	9.6	9.6	45.31	0	7.9561	344710000	200680000	144030000	0.5131	4958750	1.11671	-0.211804	E7EU96;Q8NEV1;P68400	E7EU96;Q8NEV1;P68400	Casein kinase II subunit alpha 3;Casein kinase II subunit alpha	CSNK2A1;CSNK2A3
0	1	0	0	n. def.	n. def.	n. def.	n. def.	0	0	0	0	0	0	0	33637000	0	33637000	0	0	0	0	0	0			1	1	1	2	2	2	51.388	0.0070246	2.4615	33637000	0	33637000	0.44865	-8409250	-1	n. def.	E7EUN9;Q9NX74	E7EUN9;Q9NX74	tRNA-dihydrouridine(20) synthase [NAD(P)+]-like	DUS2
12	10	8	12	0.032524	-0.0751248	0.156138	-0.123041	14	10	10	15	960940000	511700000	449250000	667700000	330610000	337080000	679490000	284230000	395260000	1199900000	588170000	611720000			19	19	19	14.4	14.4	14.4	158.64	0	60.292	9673000000	5179200000	4493800000	0.0755425	-19650000	-0.210365	-0.0213004	E7EX73;E9PGM1;E7EUU4;Q04637;C9JF13;C9J6B6;C9J2Z7;C9K073;H7C0V6;H7C044;A0A0A0MSA7;A0A0U1RQK7;O43432;F8WCF2;REV__F5H7J8;C9JHW9;REV__Q8NEG2;REV__C9JQZ6;REV__J3KQX6	E7EX73;E9PGM1;E7EUU4;Q04637;C9JF13;C9J6B6	Eukaryotic translation initiation factor 4 gamma 1	EIF4G1
17	19	22	17	0.700173	0.61551	0.635708	0.438825	22	20	24	19	1767100000	717380000	1049700000	1564400000	571940000	992410000	2108300000	788330000	1320000000	1690400000	732050000	958330000	+	DMSO_LLOMe	28	28	28	17.4	17.4	17.4	245.44	0	152.7	19117000000	9596400000	9520800000	2.15207	-377685008	-4.00907	0.625609	E7EVA0;P27816;H7C4C5;B5MEG9;H7C456;H0Y2V1;F8W9U4;A0A0J9YVV8;A0A0J9YW37	E7EVA0;P27816	Microtubule-associated protein;Microtubule-associated protein 4	MAP4
3	5	5	3	0.333882	0.794603	-0.0563862	-0.1376	3	4	5	4	130640000	64681000	65961000	200450000	63715000	136740000	173570000	79717000	93852000	228730000	129090000	99644000			9	9	9	21.7	21.7	21.7	62.506	0	28.477	1245400000	611960000	633450000	0.290642	-14748500	-0.696634	0.138748	G5E9S8;G3V2E7;F8W6L3;G3V3H3;G3V5R9;E7EVH7;Q07866;H0YJU9;H0YJL0;G3V2P7;H0YJT3;H0YG16;A8MZ87;Q9H0B6;H0YGB8;E9PQ02;A8MX29	G5E9S8;G3V2E7;F8W6L3;G3V3H3;G3V5R9;E7EVH7;Q07866	Kinesin light chain 1	KLC1
2	2	3	3	0.264476	-0.18751	0.945383	-0.271009	2	2	3	4	84355000	43716000	40639000	76529000	42139000	34390000	62844000	21426000	41418000	252580000	116320000	136270000			6	6	6	17	17	17	54.766	0	14.886	962080000	497230000	464860000	0.0820237	-7279000	-0.227085	0.0384832	E7EVX8;Q8WWY3;E7EU94;E7ESX0;E7EN72	E7EVX8;Q8WWY3;E7EU94;E7ESX0;E7EN72	U4/U6 small nuclear ribonucleoprotein Prp31	PRPF31
2	3	3	2	-0.379226	-0.230516	-0.80609	-0.621888	1	2	2	1	16663000	9610800	7052500	37037000	14014000	23024000	32912000	18827000	14085000	20176000	11937000	8238500			4	3	3	4.9	4.2	4.2	160.33	0	5.6385	257650000	156010000	101630000	0.0417408	497200	0.12005	-0.500557	E7EWC2;F5H7S7;Q13576;D6R939	E7EWC2;F5H7S7;Q13576;D6R939	Ras GTPase-activating-like protein IQGAP2	IQGAP2
1	2	0	1	0.28238	0.0825663	n. def.	-0.0111227	1	1	0	1	25365000	12969000	12396000	27523000	12151000	15372000	0	0	0	32622000	14986000	17636000			4	4	4	9.3	9.3	9.3	77.586	0	14.666	636080000	355280000	280790000	0.0929731	-1324500	-0.254937	0.0825664	E7EWE5;P51659;E7ER27;G5E9S2;E7ET17;E7EPL9	E7EWE5;P51659;E7ER27;G5E9S2;E7ET17;E7EPL9	Peroxisomal multifunctional enzyme type 2;(3R)-hydroxyacyl-CoA dehydrogenase;Enoyl-CoA hydratase 2	HSD17B4
0	0	0	1	n. def.	n. def.	n. def.	-0.723539	0	0	0	1	0	0	0	0	0	0	0	0	0	37067000	15893000	21173000			1	1	1	8.3	8.3	8.3	20.383	0.00059382	4.6513	163870000	86321000	77552000	0.071345	-1320000	-0.199439	n. def.	E9PH64;E7EWZ0;E9PF49;Q9Y6M9	E9PH64;E7EWZ0;E9PF49;Q9Y6M9	NADH dehydrogenase [ubiquinone] 1 beta subcomplex subunit 9	NDUFB9
5	5	5	5	-0.145573	0.00848693	0.0842003	0.00719549	6	6	6	6	507140000	282020000	225120000	498550000	212970000	285580000	536030000	247570000	288470000	532060000	275150000	256900000			6	6	6	13.8	13.8	13.8	69.697	0	38.35	64324000000	3065400000	61259000000	0.172505	-9590000	-0.444604	0.00784121	E7EX17;P23588;F8W0K0;F8VSC7;F8VP89;F8VX11;F8VRU1;F8VYE9	E7EX17;P23588;F8W0K0;F8VSC7;F8VP89;F8VX11;F8VRU1;F8VYE9	Eukaryotic translation initiation factor 4B	EIF4B
1	0	0	0	-0.25739	n. def.	n. def.	n. def.	1	0	0	0	57989000	34351000	23638000	0	0	0	0	0	0	0	0	0			1	1	1	1.3	1.3	1.3	98.517	0	5.3557	57989000	34351000	23638000	0.0937588	2678250	0.256917	n. def.	Q6AWB1;E7EX90;Q14203	Q6AWB1;E7EX90;Q14203	Dynactin subunit 1	DKFZp686E0752;DCTN1
3	2	3	3	0.135404	0.30229	0.064469	-0.180021	3	3	4	4	201790000	99565000	102230000	143480000	56384000	87094000	228950000	98359000	130590000	318320000	161810000	156510000			4	4	4	41.9	41.9	41.9	15.016	0	33.965	1803300000	887690000	915580000	0.227943	-15076500	-0.566434	0.0999362	F8VZJ2;H0YHX9;Q13765;E9PAV3;F8W1N5;F8VNW4;F8W0W4;F8VZ58;Q9BZK3	F8VZJ2;H0YHX9;Q13765;E9PAV3;F8W1N5;F8VNW4;F8W0W4	Nascent polypeptide-associated complex subunit alpha;Nascent polypeptide-associated complex subunit alpha, muscle-specific form	NACA
0	0	0	0	n. def.	n. def.	n. def.	n. def.	0	0	0	0	0	0	0	0	0	0	0	0	0	0	0	0			1	1	1	10.2	10.2	10.2	26.925	0	6.3191	205210000	116310000	88900000	0	0	0	n. def.	E9PG39;E9PC15;Q53H12	E9PG39;E9PC15;Q53H12	Acylglycerol kinase, mitochondrial	AGK
6	5	6	5	-0.00984383	0.201258	-0.134303	-0.0391621	6	5	8	6	423540000	211450000	212100000	313180000	133420000	179760000	781020000	359420000	421590000	635920000	314770000	321150000			7	7	5	28.6	28.6	25	46.938	0	31.699	4195900000	2231100000	1964800000	0.146654	-28885012	-0.385133	-0.024503	E9PC52;Q16576;Q5JP02;Q5JP01;H0YCT5;H0YF10;H0YDK2;C9J7L0;Q5JNZ6;H0YEU5	E9PC52;Q16576	Histone-binding protein RBBP7	RBBP7
21	17	19	19	0.0961269	0.193204	0.0284276	0.0779266	18	15	16	18	2057200000	1094800000	962330000	1455500000	617970000	837540000	1807000000	778160000	1028800000	1923000000	866120000	1056900000			26	26	26	23	23	23	144.45	0	164.91	12559000000	6173900000	6385400000	0.555806	-132129984	-1.19247	0.0870267	E9PD53;Q9NTJ3;C9JR83;C9JVD8;C9J578;C9J9E4	E9PD53;Q9NTJ3	Structural maintenance of chromosomes protein;Structural maintenance of chromosomes protein 4	SMC4
2	1	2	5	0.480886	n. def.	-2.76729	0.480886	2	0	1	1	79713000	37822000	41890000	0	0	0	296710000	269890000	26817000	58079000	37551000	20528000			7	3	3	12.8	6.3	6.3	91.953	0	10.475	700500000	516370000	184130000	0.462365	64006996	1.02511	0.480885	E9PDE8;O95757;D6RJ96	E9PDE8;O95757;D6RJ96	Heat shock 70 kDa protein 4L	HSPA4L
7	5	6	5	-0.0787922	-0.24296	-0.76648	-0.373103	6	5	6	4	259010000	146600000	112410000	216910000	114910000	102000000	216260000	119720000	96539000	267580000	144770000	122810000			10	10	10	10.6	10.6	10.6	128.48	0	32.48	1327800000	723400000	604380000	1.20431	23060250	2.2838	-0.308031	E9PDF6;O43795;H7C2Y7;E7EQD9;C9JYW1;A0A0U1RRI3;Q9UBC5	E9PDF6;O43795	Unconventional myosin-Ib	MYO1B
4	2	0	4	0.557974	0.870345	n. def.	0.288772	4	2	0	4	105050000	44010000	61037000	51133000	20631000	30502000	0	0	0	191790000	67269000	124520000			7	7	3	5.9	5.9	2.4	166.74	0	18.844	347970000	131910000	216060000	0.289313	-21037250	-0.693945	0.557974	E9PDP5;Q8IWZ3;H7C2F5;H3BLS9;D6RHC4	E9PDP5;Q8IWZ3;H7C2F5;H3BLS9	Ankyrin repeat and KH domain-containing protein 1	ANKHD1
1	1	1	1	-0.12224	-0.0491434	0.0687396	-0.0660347	1	1	1	1	105000000	57410000	47591000	91822000	36952000	54870000	142800000	66333000	76468000	116040000	64211000	51828000			1	1	1	16.7	16.7	16.7	7.6677	0	8.6962	1007400000	544500000	462910000	0.0554897	-1462750	-0.157449	-0.0575891	E9PE20;P49458	E9PE20;P49458	Signal recognition particle 9 kDa protein	SRP9
4	7	6	6	-0.502996	-0.928622	-0.138029	-0.205663	3	6	5	5	148190000	90361000	57830000	1466300000	129660000	1336700000	238880000	104340000	134550000	413950000	219110000	194840000			12	10	10	19.4	17.3	17.3	68.903	0	37.13	9037400000	3398600000	5638800000	0.431789	-295112258	-0.968912	-0.354329	E9PEB5;Q96AE4;C9JSZ1;M0R251;M0R263	E9PEB5;Q96AE4	Far upstream element-binding protein 1	FUBP1
7	7	6	6	-0.321856	-0.252793	-0.367713	-0.32009	7	7	6	6	542080000	292730000	249360000	393080000	192060000	201020000	295210000	146610000	148610000	610340000	342010000	268320000			10	10	10	31.5	31.5	31.5	51.201	0	56.543	4632000000	2639900000	1992100000	0.20074	26524992	0.507546	-0.320973	H0YDD4;E9PEJ4;P10515	H0YDD4;E9PEJ4;P10515	Acetyltransferase component of pyruvate dehydrogenase complex;Dihydrolipoyllysine-residue acetyltransferase component of pyruvate dehydrogenase complex, mitochondrial	DLAT
0	1	0	0	n. def.	0.60483	n. def.	n. def.	0	1	0	0	0	0	0	20953000	8004200	12949000	0	0	0	0	0	0			1	1	1	10.4	10.4	10.4	15.007	0.0079444	2.3877	20953000	8004200	12949000	0.121281	-1236200	-0.324821	n. def.	H0Y9N9;H0YAC6;E9PEM5;P50851	H0Y9N9;H0YAC6;E9PEM5;P50851	Lipopolysaccharide-responsive and beige-like anchor protein	LRBA
0	0	0	1	n. def.	n. def.	n. def.	-0.369166	0	0	0	1	0	0	0	0	0	0	0	0	0	21635000	6799800	14835000			1	1	1	3	3	3	60.328	0	5.3918	21635000	6799800	14835000	0.193855	-2008800	-0.492379	n. def.	E9PER6;Q6A1A2;O15530	E9PER6;Q6A1A2;O15530	Putative 3-phosphoinositide-dependent protein kinase 2;3-phosphoinositide-dependent protein kinase 1	PDPK1;PDPK2P
1	1	1	1	0.081476	0.839395	0.323774	0.537942	1	1	1	1	17221000	7279800	9941400	16283000	6277300	10005000	24027000	9607200	14420000	33205000	15540000	17665000			3	3	3	7.8	7.8	7.8	51.815	0	6.6574	700180000	326550000	373620000	0.555413	-3331775	-1.19177	0.430858	E9PEX6;P09622	E9PEX6;P09622	Dihydrolipoyl dehydrogenase;Dihydrolipoyl dehydrogenase, mitochondrial	DLD
25	30	30	25	0.186247	0.212258	0.0455827	0.201634	32	40	40	33	3653300000	1751500000	1901900000	4415900000	1880700000	2535100000	4632000000	2031300000	2600800000	4336400000	2004500000	2331900000	+	DMSO_LLOMe	34	34	34	35.9	35.9	35.9	148.09	0	323.31	30639000000	14919000000	15720000000	1.33231	-425424960	-2.50004	0.19394	E9PF10;O75694;D6RA13	E9PF10;O75694	Nuclear pore complex protein Nup155	NUP155
1	3	1	2	0.12075	0.247806	0.00331442	0.0561673	1	3	1	2	96734000	48376000	48358000	169490000	72148000	97342000	115370000	47944000	67426000	180670000	84848000	95823000			6	6	6	22.6	22.6	22.6	45.935	0	20.808	1935800000	1023100000	912690000	0.411142	-13908250	-0.93049	0.0884587	E9PF19;Q9Y4P3;Q96E41;F8WCR3;F8WDI9	E9PF19;Q9Y4P3;Q96E41	Transducin beta-like protein 2	TBL2
2	3	2	4	0.102188	0.718088	0.484911	0.165558	2	3	2	4	26799000	13941000	12858000	41496000	18085000	23411000	30290000	10125000	20165000	149680000	72135000	77546000			5	5	4	10.6	10.6	8.4	69.116	0	11.019	661330000	374860000	286470000	0.0856406	-4923500	-0.23634	0.325235	E9PFR3;Q14738;H0Y8C4;H0YJ35;H7C5Q9	E9PFR3;Q14738;H0Y8C4	Serine/threonine-protein phosphatase 2A 56 kDa regulatory subunit delta isoform	PPP2R5D
4	4	6	4	0.560324	0.828307	0.847115	0.279531	4	4	7	6	437740000	184890000	252860000	404050000	140660000	263390000	622800000	194640000	428160000	823740000	370150000	453590000			7	7	7	39	39	39	25.572	0	36.343	2926900000	1258500000	1668500000	0.87269	-126915000	-1.73157	0.694315	E9PGT1;Q15631;H7C1D4;A0A0J9YVW2	E9PGT1;Q15631;H7C1D4	Translin	TSN
2	2	1	2	0.18574	0.120485	0.0482362	-0.0685741	3	2	1	2	206960000	104290000	102670000	126770000	63825000	62942000	57042000	31809000	25233000	132730000	72133000	60596000			2	2	2	8.7	8.7	8.7	34.431	0	13.306	952840000	530190000	422650000	0.0859657	5154000	0.237169	0.0843605	E9PH82;Q8NCA5	E9PH82;Q8NCA5	Protein FAM98A	FAM98A
6	6	7	4	0.241108	0.420617	0.144438	0.363339	6	6	6	4	395100000	192310000	202790000	402880000	169580000	233300000	487090000	223760000	263320000	384770000	151750000	233020000	+	DMSO_LLOMe	10	10	10	18.4	18.4	18.4	81.572	0	27.186	2120600000	983460000	1137100000	1.30639	-48757500	-2.456	0.302224	E9PHA2;Q15003;C9J470;H7C415;C9JZP1	E9PHA2;Q15003;C9J470	Condensin complex subunit 2	NCAPH
1	1	0	0	-1.65404	-0.913107	n. def.	n. def.	1	1	0	0	8099800	6558000	1541800	34618000	23076000	11541000	0	0	0	0	0	0			3	3	3	8.4	8.4	8.4	46.772	0	6.6372	110920000	94114000	16806000	0.280796	4137800	0.676642	n. def.	H7C2K3;H0Y6N5;H0Y742;E9PHI4;O94901	H7C2K3;H0Y6N5;H0Y742;E9PHI4;O94901	SUN domain-containing protein 1	SUN1
0	0	1	0	n. def.	n. def.	-0.564265	n. def.	0	0	1	0	0	0	0	0	0	0	47260000	25263000	21997000	0	0	0			3	3	3	22.7	22.7	22.7	18.224	0.00060314	4.9022	220070000	135040000	85028000	0.0336212	816500	0.0974996	n. def.	E9PHT9;P08758;D6RCN3;D6RBE9;D6RBL5	E9PHT9;P08758	Annexin;Annexin A5	ANXA5
0	0	0	0	n. def.	n. def.	n. def.	n. def.	0	0	0	0	0	0	0	0	0	0	0	0	0	0	0	0			2	2	2	4.4	4.4	4.4	79.256	0	5.5514	191770000	137490000	54278000	0	0	0	n. def.	E9PII3;E9PK52;E9PHY5;O43491	E9PII3;E9PK52;E9PHY5;O43491	Band 4.1-like protein 2	EPB41L2
1	1	1	1	-0.160847	n. def.	n. def.	0.0499095	1	0	0	1	37139000	18361000	18778000	0	0	0	22023000	22023000	0	53467000	25610000	27857000			2	2	2	6.9	6.9	6.9	28.342	0.00058241	4.3582	112630000	65994000	46634000	0.214327	4839750	0.537162	n. def.	E9PI41;Q9NPD3	E9PI41;Q9NPD3	Exosome complex component RRP41	EXOSC4
2	2	2	3	-0.219673	0.100036	0.235482	0.0326651	2	2	2	3	96931000	50372000	46559000	111390000	49367000	62023000	104930000	43888000	61046000	148350000	80146000	68199000			3	3	3	8.3	8.3	8.3	33.281	0	6.4999	542400000	278550000	263850000	0.142039	-3513500	-0.374314	0.0663504	E9PJH7;Q9H936;A0A0D9SFA8;K4DIB0;K4DIA2;A0A0D9SG84;E9PI74;E9PQ36;K4DIB6;K4DIB3;K4DIB8;K4DIA8;A0A0D9SEI9;A0A0D9SFE1;E9PJY0;A0A0A6YYN8;E9PS95;Q9H1K4	E9PJH7;Q9H936;A0A0D9SFA8;K4DIB0;K4DIA2;A0A0D9SG84;E9PI74;E9PQ36;K4DIB6;K4DIB3;K4DIB8;K4DIA8;A0A0D9SEI9;A0A0D9SFE1	Mitochondrial glutamate carrier 1	SLC25A22
6	7	7	4	0.343237	0.35242	0.319849	0.236585	9	9	9	4	1439400000	683380000	756050000	1413200000	570570000	842660000	1782600000	757120000	1025500000	785510000	367430000	418090000			9	9	9	43.3	43.3	43.3	28.821	0	90.685	19227000000	11753000000	7474200000	0.495423	-165950000	-1.08501	0.331543	E9PK01;P29692;A0A087X1X7;E9PRY8;E9PPR1;E9PL12;E9PQ49;E9PI39;E9PMW7;E9PL71;E9PQZ1;E9PN91;E9PIZ1;H0YCK7;E9PK06;E9PKK3;E9PK72;E9PNW6;E9PQC9;E9PJD0;H0YE58;H0YE72	E9PK01;P29692;A0A087X1X7;E9PRY8;E9PPR1;E9PL12;E9PQ49;E9PI39;E9PMW7;E9PL71;E9PQZ1;E9PN91;E9PIZ1;H0YCK7	Elongation factor 1-delta	EEF1D
8	7	7	8	-0.21063	-0.00161668	-0.193404	-0.0871049	8	7	6	7	477110000	270190000	206920000	277730000	130210000	147520000	329290000	161640000	167650000	396170000	206720000	189460000			14	14	10	18.1	18.1	13.7	94.069	0	53.191	3117300000	1668500000	1448900000	0.167535	14302504	0.433314	-0.140254	E9PK47;P06737;P11217;H0Y4Z6	E9PK47;P06737	Alpha-1,4 glucan phosphorylase;Glycogen phosphorylase, liver form	PYGL
1	0	0	0	0.63951	n. def.	n. def.	n. def.	1	0	0	0	12080000	7487500	4592100	0	0	0	0	0	0	0	0	0			2	2	2	16.9	16.9	16.9	19.569	0.00057372	4.1098	106800000	71247000	35555000	0.123277	723850	0.32964	n. def.	E9PK85;P62070;P10301	E9PK85;P62070;P10301	Ras-related protein R-Ras2;Ras-related protein R-Ras	RRAS2;RRAS
2	2	4	4	-0.171872	0.631989	0.500088	0.45249	2	2	2	4	63727000	31841000	31887000	159370000	57727000	101640000	195820000	68063000	127760000	272640000	112790000	159840000			6	6	6	8.6	8.6	8.6	92.407	0	35.153	863110000	371380000	491730000	0.546921	-37676500	-1.17679	0.476289	H7BXH2;E9PKF6;Q5H9R7;H0YEN2;E9PQP7;E9PJD8;E9PKG4;H0YDW1;E9PK08;E9PNN8	H7BXH2;E9PKF6;Q5H9R7;H0YEN2;E9PQP7	Serine/threonine-protein phosphatase 6 regulatory subunit 3	PPP6R3
12	14	13	12	0.498761	0.197362	0.305912	0.337426	20	20	22	21	1999600000	918680000	1080900000	2144000000	903920000	1240000000	2651500000	1051300000	1600100000	2509700000	1087100000	1422600000	+	DMSO_LLOMe	15	15	6	53.8	53.8	19.4	37.709	0	86.953	15009000000	7185700000	7823700000	1.53162	-345649968	-2.84425	0.321669	E9PKG1;H7C2I1;Q99873;E9PIX6;E9PQ98;H0YDE4;E9PNR9;Q9NR22	E9PKG1;H7C2I1;Q99873;E9PIX6;E9PQ98;H0YDE4	Protein arginine N-methyltransferase 1	PRMT1
0	0	0	0	n. def.	n. def.	n. def.	n. def.	0	0	0	0	0	0	0	0	0	0	0	0	0	0	0	0			1	1	1	1.6	1.6	1.6	87.435	0.0092412	2.2374	64394000	43594000	20800000	0	0	0	n. def.	E9PKP7;P17480	E9PKP7;P17480	Nucleolar transcription factor 1	UBTF
0	1	0	0	n. def.	-2.13746	n. def.	n. def.	0	1	0	0	0	0	0	120850000	90534000	30314000	0	0	0	0	0	0			1	1	1	28	28	28	5.8668	0.0016155	3.3151	423760000	277540000	146230000	0.258486	15055000	0.630746	n. def.	F8VSA6;E9PS38;S4R3E9;E9PL57;Q15843	F8VSA6;E9PS38;S4R3E9;E9PL57;Q15843	NEDD8	NEDD8;NEDD8-MDP1
2	1	2	1	0.239765	0.0939657	-0.157319	-0.24619	2	1	2	1	45866000	21585000	24280000	16640000	5740800	10899000	35816000	18831000	16985000	25865000	11401000	14463000			6	6	6	8.2	8.2	8.2	102.99	0	18.699	684820000	393820000	291000000	0.195194	-2267300	-0.495337	-0.0316765	E9PLK3;P55786;A6NEC2;E9PJY4;E9PPD4;H0YDG0;E9PP11	E9PLK3;P55786	Puromycin-sensitive aminopeptidase	NPEPPS
5	6	5	3	-0.0788075	-0.212367	-0.0687406	-0.0879327	6	7	6	4	3466000000	1946000000	1520000000	3153900000	1513300000	1640600000	3330900000	1634500000	1696400000	2235600000	1170100000	1065400000			8	8	8	45.4	45.4	45.4	12.201	0	36.465	32763000000	18207000000	14556000000	0.151784	85374960	0.397086	-0.0833701	E9PLL6;P46776;E9PJD9;E9PLX7	E9PLL6;P46776;E9PJD9	60S ribosomal protein L27a	RPL27A
1	0	1	1	-0.319802	n. def.	-0.35949	-0.665546	1	0	1	1	43530000	28172000	15357000	0	0	0	60097000	32842000	27255000	35083000	21996000	13087000			1	1	1	12.5	12.5	12.5	11.082	0.0005988	4.7614	214460000	133090000	81366000	0.314806	6827750	0.745055	-0.35949	I3L3B4;F8W9H0;E9PLN8;Q9BQB6	I3L3B4;F8W9H0;E9PLN8;Q9BQB6	Vitamin K epoxide reductase complex subunit 1	VKORC1
0	0	0	0	n. def.	n. def.	n. def.	n. def.	0	0	0	0	0	0	0	0	0	0	0	0	0	0	0	0			1	1	1	17.9	17.9	17.9	9.5744	0.00056721	3.9624	23146000	17974000	5172400	0	0	0	n. def.	E9PSF0;E9PRL5;H3BSU7;E9PLR1;G3V155;Q9Y320	E9PSF0;E9PRL5;H3BSU7;E9PLR1;G3V155;Q9Y320	Thioredoxin-related transmembrane protein 2	TMX2;TMX2-CTNND1
1	1	0	1	0.910349	0.906352	n. def.	-0.17705	1	1	0	1	14557000	6190000	8366700	12718000	4682700	8035000	0	0	0	13982000	7281300	6700500			2	2	2	15.8	15.8	15.8	17.855	0.0016164	3.3159	259020000	192000000	67020000	0.192178	-1237050	-0.488666	0.906352	E9PM04;Q9BTE7;E9PLH8;E9PM78;H0YD80;E9PLS2;E9PQV9;H0YCN4	E9PM04;Q9BTE7;E9PLH8;E9PM78;H0YD80;E9PLS2;E9PQV9;H0YCN4	DCN1-like protein;DCN1-like protein 5	DCUN1D5
1	1	1	0	-0.0191996	-0.358713	0.413161	n. def.	1	1	1	0	40084000	21026000	19058000	39607000	20579000	19028000	39317000	15550000	23767000	0	0	0			1	1	1	17.8	17.8	17.8	10.038	0	20.232	306490000	150630000	155860000	0.0574932	-1174500	-0.16282	-0.0191996	E9PRZ9;E9PM92;O00193	E9PRZ9;E9PM92;O00193	Small acidic protein	C11orf58;SMAP
1	0	2	2	0.195221	n. def.	-0.642572	0.436482	1	0	2	2	88017000	42011000	46006000	0	0	0	99491000	37031000	62460000	112700000	48506000	64193000			2	2	2	26.3	26.3	26.3	8.4518	0	6.1557	1100800000	611000000	489780000	0.248329	-11277750	-0.609557	0.195222	E9PN17;O75964	E9PN17;O75964	ATP synthase subunit g, mitochondrial	ATP5L
1	3	3	2	-0.405088	-0.214257	-0.93451	0.0361869	1	3	3	2	10900000	6569100	4331200	40330000	22030000	18300000	39091000	21955000	17136000	46172000	22367000	23805000			3	3	3	29.1	29.1	29.1	12.405	0	5.0847	208930000	120630000	88302000	0.1585	2337225	0.412619	-0.309673	E9PN51;F8W9K7;E9PPW7;O00217;E9PKH6	E9PN51;F8W9K7;E9PPW7;O00217;E9PKH6	NADH dehydrogenase [ubiquinone] iron-sulfur protein 8, mitochondrial	NDUFS8
1	1	2	1	-0.498525	0.281431	-0.146068	-0.20312	1	1	2	1	17540000	11028000	6512900	22803000	10179000	12624000	43805000	20360000	23445000	17288000	9320300	7968100			2	2	2	4.4	4.4	4.4	66.545	0	6.1101	109540000	58994000	50550000	0.00611935	84325	0.0182796	-0.174594	E9PNR2;Q13671	E9PNR2;Q13671	Ras and Rab interactor 1	RIN1
1	0	0	0	n. def.	n. def.	n. def.	n. def.	0	0	0	0	0	0	0	0	0	0	0	0	0	0	0	0			1	1	1	7.7	7.7	7.7	18.215	0.0016278	3.365	0	0	0	0	0	0	n. def.	E9PQM0;Q8WUK0	E9PQM0;Q8WUK0	Phosphatidylglycerophosphatase and protein-tyrosine phosphatase 1	PTPMT1
1	1	1	1	0.14496	0.503857	0.0611541	0.135535	1	1	1	1	83742000	39891000	43851000	63794000	28341000	35454000	107680000	51268000	56414000	95592000	41873000	53719000			1	1	1	21.6	21.6	21.6	8.0866	0	10.172	442770000	217130000	225640000	0.472511	-7016250	-1.04358	0.140247	H7BYV1;E9PS44;E9PQN9;P13164;Q01629;Q01628	H7BYV1;E9PS44;E9PQN9;P13164;Q01629;Q01628	Interferon-induced transmembrane protein 1;Interferon-induced transmembrane protein 2;Interferon-induced transmembrane protein 3	IFITM2;IFITM3;IFITM1
1	1	1	1	0.00115371	-0.963926	-0.596274	0.090718	1	1	1	1	241460000	124230000	117230000	50196000	31232000	18964000	66399000	35587000	30812000	358700000	167050000	191650000			2	2	2	11.2	11.2	11.2	10.905	0	5.3898	2905800000	1480900000	1424900000	0.000881712	-139250	-0.00264958	-0.29756	E9PR30;P62861	E9PR30;P62861	40S ribosomal protein S30	FAU
0	2	1	1	n. def.	0.370276	0.0869197	-0.0535536	0	2	1	1	0	0	0	68638000	30020000	38618000	33084000	14590000	18494000	44235000	23138000	21097000			2	2	2	3	3	3	95.696	0.00060132	4.8688	145960000	67748000	78209000	0.0934381	-2615250	-0.256109	0.0869197	H0YDK8;E9PR38;H0YEH2;Q5T1Z4;Q5T1Z8;Q14671;H0YDC5;H0YC97	H0YDK8;E9PR38;H0YEH2;Q5T1Z4;Q5T1Z8;Q14671;H0YDC5;H0YC97	Pumilio homolog 1	PUM1
1	1	1	1	0.0978804	-0.418562	-0.0801337	-0.181182	1	1	1	1	35433000	17978000	17455000	27934000	15733000	12201000	37096000	19259000	17837000	42878000	22112000	20766000			1	1	1	2.3	2.3	2.3	43.898	0.0026082	2.8531	171220000	91329000	79887000	0.325857	1705750	0.766918	-0.130658	F1DAL9;P24468;P10589	F1DAL9;P24468;P10589	COUP transcription factor 2;COUP transcription factor 1	NR2F1;NR2F2
6	5	2	4	0.63385	1.11929	0.853277	0.466444	6	4	2	4	277860000	131050000	146810000	157140000	61323000	95813000	62991000	18778000	44213000	250540000	105490000	145050000			9	9	9	7.1	7.1	7.1	249.48	0	32.3	1479400000	619580000	859780000	0.358416	-28811250	-0.830378	0.743563	F1T0I1;J3KNL6;O15027;X6RGP5;A0A0C4DH09	F1T0I1;J3KNL6;O15027;X6RGP5	Protein transport protein Sec16A	SEC16A
1	2	1	1	-0.821585	0.215368	0.352646	-0.0543324	1	2	1	1	8795100	5307400	3487700	35839000	15362000	20477000	10102000	4421100	5680400	12817000	5494100	7323300			2	2	2	2.9	2.9	2.9	82.603	0.00058072	4.2996	120760000	59086000	61678000	0.129971	-1595950	-0.345709	0.0805178	F2Z2B9;Q9BSJ2;B3KTU7	F2Z2B9;Q9BSJ2;B3KTU7	Gamma-tubulin complex component 2	TUBGCP2
2	2	2	2	0.15562	-0.167653	0.000721115	0.13829	2	2	2	2	461650000	212630000	249030000	143920000	57170000	86752000	203220000	95101000	108120000	597250000	264550000	332700000			5	5	5	29.2	29.2	29.2	10.645	0	39.048	11424000000	6466300000	4958200000	0.189642	-36787750	-0.48304	0.0695057	F2Z388;P42766	F2Z388;P42766	60S ribosomal protein L35	RPL35
0	0	0	0	n. def.	n. def.	n. def.	n. def.	0	0	0	0	0	0	0	0	0	0	0	0	0	0	0	0			2	2	2	6.9	6.9	6.9	35.328	0.0016112	3.2759	88593000	55695000	32898000	0	0	0	n. def.	F2Z393;P37837	F2Z393;P37837	Transaldolase	TALDO1
1	1	1	1	-0.332662	n. def.	-0.458485	-0.207028	1	0	1	1	13128000	6954800	6173300	0	0	0	16057000	8602700	7454800	27246000	13397000	13849000			1	1	1	16.3	16.3	16.3	5.7065	0.0040921	2.6586	56431000	28954000	27477000	0.0320409	369350	0.0930686	-0.332662	F5GWH5;P61165	F5GWH5;P61165	Transmembrane protein 258	TMEM258
0	1	0	1	n. def.	-0.420009	n. def.	-0.603073	0	1	0	1	0	0	0	12174000	5347900	6825800	0	0	0	14133000	8058300	6074700			2	2	2	11.2	11.2	11.2	38.292	0.0026178	2.8829	99916000	73501000	26415000	0.0155744	126425	0.0460381	n. def.	F5GWI4;P00813;F5GYD4;F5GXW0	F5GWI4;P00813;F5GYD4;F5GXW0	Adenosine deaminase	ADA
2	1	4	2	1.13652	0.42825	1.26316	1.17722	2	2	3	2	150990000	52594000	98394000	110070000	43611000	66460000	234580000	59112000	175470000	181900000	55448000	126460000	+	DMSO_LLOMe	4	4	4	19.3	19.3	19.3	26.505	0	8.9543	939410000	403300000	536110000	1.47291	-64004750	-2.74174	1.15687	F5GX11;P25786;B4DEV8	F5GX11;P25786	Proteasome subunit alpha type-1	PSMA1
1	0	0	1	-0.0872428	n. def.	n. def.	5.41234	1	0	0	1	72561000	35568000	36993000	0	0	0	0	0	0	463230000	19490000	443740000			2	2	2	14.4	14.4	14.4	16.913	0.00056754	3.9629	535790000	55057000	480730000	0.438009	-106418750	-0.98041	n. def.	F5H5V4;F5GX23;J3KN29;O00233;F5H7X1;F5H169	F5H5V4;F5GX23;J3KN29;O00233;F5H7X1;F5H169	26S proteasome non-ATPase regulatory subunit 9	PSMD9
0	0	1	0	n. def.	n. def.	-0.0877334	n. def.	0	0	1	0	0	0	0	0	0	0	16356000	7361000	8994800	0	0	0			1	1	1	13.2	13.2	13.2	10.632	0.006993	2.4452	16356000	7361000	8994800	0.0492401	-408450	-0.140568	n. def.	H0YLY7;H0YKE7;F5GX29;H0YNG9;Q99653	H0YLY7;H0YKE7;F5GX29;H0YNG9;Q99653	Calcineurin B homologous protein 1	CHP1
1	1	1	1	-1.04937	-1.20214	-0.938514	-1.23158	1	1	1	1	74310000	52944000	21367000	57077000	40912000	16165000	66428000	43994000	22434000	79313000	57960000	21352000	+	DMSO_LLOMe	2	2	2	31.9	31.9	31.9	13.631	0.00059988	4.8072	459630000	308520000	151120000	3.31846	28623000	6.83899	-1.12575	F5GX39;Q15363;E7EQ72	F5GX39;Q15363;E7EQ72	Transmembrane emp24 domain-containing protein 2	TMED2
2	2	2	2	0.0756011	0.0710762	0.316609	0.23217	2	2	2	2	195810000	101870000	93938000	178840000	84835000	94004000	165920000	68220000	97701000	169880000	85094000	84785000			4	4	4	50	50	50	11.972	0	14.768	1044600000	552960000	491690000	0.463612	-7602250	-1.02738	0.153885	F5GX77;Q9UI30;F5GYQ2	F5GX77;Q9UI30;F5GYQ2	Multifunctional methyltransferase subunit TRM112-like protein	TRMT112
4	6	7	7	0.479334	0.317999	0.00776951	0.0164963	4	6	7	7	194010000	83476000	110540000	215070000	80917000	134150000	323450000	135350000	188110000	323360000	157590000	165770000			9	9	9	10.7	10.7	10.7	121.71	0	33.547	2080500000	1044200000	1036300000	0.662165	-35309250	-1.37697	0.167247	F5GY55;Q16531;F5GWI0;F5H2L3;F5GZY8;F5GYG8;F5H198	F5GY55;Q16531	DNA damage-binding protein 1	DDB1
7	6	6	8	0.271187	0.392977	0.445833	0.694212	8	8	6	11	442430000	211320000	231100000	450820000	196160000	254660000	384870000	146600000	238270000	707360000	298310000	409050000			8	8	8	40.7	40.7	40.7	28.05	0	45.5	4278200000	2256700000	2021500000	0.635344	-70172492	-1.33092	0.419405	F5GYN4;J3KR44;Q96FW1;F5H6Q1;F5GYJ8;F5H3F0	F5GYN4;J3KR44;Q96FW1;F5H6Q1;F5GYJ8;F5H3F0	Ubiquitin thioesterase OTUB1	OTUB1
18	17	15	21	0.0668125	-0.0736665	-0.224183	-0.113068	23	22	20	27	2668800000	1344900000	1323900000	2171000000	970520000	1200500000	2491500000	1216300000	1275200000	4363500000	2237100000	2126400000			23	23	23	44.4	44.4	44.4	64.872	0	150.55	22312000000	11661000000	10651000000	0.038828	-39294992	-0.112001	-0.0933671	F5GZS6;J3KPF3;P08195;H0YFS2;F5H0E2;F5H867;F5GZI0;F5GZR9;H0YFX4	F5GZS6;J3KPF3;P08195	4F2 cell-surface antigen heavy chain	SLC3A2
3	2	4	5	1.15218	1.40059	1.15082	0.951662	3	2	4	5	316400000	103270000	213130000	248920000	63425000	185490000	338000000	99334000	238670000	443520000	172240000	271280000	+	DMSO_LLOMe	7	7	7	10.5	10.5	10.5	84.733	0	35.122	2016100000	730880000	1285200000	2.16245	-117575250	-4.0301	1.1515	F5H039;Q9NQX3;G3V582;H0YJ30;G3V4D2;G3V4R0;G3V355	F5H039;Q9NQX3;G3V582	Gephyrin;Molybdopterin adenylyltransferase;Molybdopterin molybdenumtransferase	GPHN
2	1	1	1	-1.30954	-1.89416	n. def.	-0.65306	2	1	0	1	70060000	49589000	20470000	15521000	12796000	2725300	0	0	0	46419000	28529000	17890000			4	4	4	24.7	24.7	24.7	16.729	0	9.0151	698130000	407290000	290840000	0.475052	12457175	1.04819	-1.30954	F5H1S8;Q14165;H0YG07;F5GX14	F5H1S8;Q14165;H0YG07	Malectin	MLEC
2	2	2	2	-0.325557	-0.118899	-0.124818	0.110764	2	2	2	2	140620000	90517000	50106000	83302000	41017000	42285000	58558000	27193000	31364000	85557000	44888000	40669000			3	3	3	8.8	8.8	8.8	41.729	0	23.042	597320000	349210000	248110000	0.285742	9797750	0.686705	-0.121858	F5H1S9;G8JLB3;Q9Y606;F5GY32;F5H168;F8W9U5;F5H1B2;F5GXL3	F5H1S9;G8JLB3;Q9Y606;F5GY32	tRNA pseudouridine synthase;tRNA pseudouridine synthase A, mitochondrial	PUS1
34	33	31	27	-0.0373251	-0.102558	-0.0728621	-0.0873654	39	33	33	32	5207400000	2706700000	2500700000	3973300000	1933600000	2039700000	3790900000	1812300000	1978600000	5113500000	2606800000	2506700000			41	41	41	52.5	52.5	52.5	110.61	0	257.3	35066000000	19664000000	15402000000	0.0105072	8425024	0.0312332	-0.0801138	F5H2F4;P11586;V9GYY3	F5H2F4;P11586	C-1-tetrahydrofolate synthase, cytoplasmic;Methylenetetrahydrofolate dehydrogenase;Methenyltetrahydrofolate cyclohydrolase;Formyltetrahydrofolate synthetase;C-1-tetrahydrofolate synthase, cytoplasmic, N-terminally processed	MTHFD1
6	8	5	3	0.0973411	-0.0443896	-0.0613754	0.0460021	6	10	6	3	423600000	229320000	194280000	613100000	249720000	363380000	399170000	177630000	221540000	222350000	112260000	110090000			20	20	17	39	39	34.1	82.968	0	96.229	3587000000	2122700000	1464400000	0.194469	-30090000	-0.493735	0.000806211	F5H365;Q15436;G3V4V1;G3V1W4;G3V3G5;G3V2R6;G3V5X8;G3V4Q2;G3V5K1	F5H365;Q15436	Protein transport protein Sec23A	SEC23A
1	1	1	1	-0.582382	-0.425695	-0.263577	-0.82677	1	1	1	1	41963000	25513000	16450000	40277000	19998000	20279000	42663000	22120000	20543000	59845000	36469000	23375000			2	2	2	2.9	2.9	2.9	107.3	0	5.2738	244700000	132330000	112360000	0.730133	5863250	1.49258	-0.504039	F5H3Y4;Q8IY37	F5H3Y4;Q8IY37	Probable ATP-dependent RNA helicase DHX37	DHX37
2	4	7	3	1.28942	0.749148	1.15004	0.102322	2	4	6	2	92259000	28657000	63602000	164730000	59213000	105510000	393930000	186250000	207680000	125330000	69479000	55854000			7	7	7	22.5	22.5	22.5	40.917	0	24.719	776250000	343600000	432650000	0.176286	-22261750	-0.453149	0.949594	F5H442;Q99816;J3QRU6;J3QKS4	F5H442;Q99816	Tumor susceptibility gene 101 protein	TSG101
0	1	0	1	n. def.	n. def.	n. def.	0.38648	0	0	0	1	0	0	0	0	0	0	0	0	0	32979000	11443000	21536000			3	3	3	7.5	7.5	7.5	67.152	0	5.7264	76297000	47657000	28639000	0.15904	-2523250	-0.413863	n. def.	F5H4B6;Q8IZ83	F5H4B6;Q8IZ83	Aldehyde dehydrogenase family 16 member A1	ALDH16A1
3	4	4	4	0.208767	0.274888	0.197488	0.0048968	4	5	6	4	688350000	344000000	344360000	620070000	254520000	365550000	780640000	339310000	441340000	525240000	280160000	245090000			5	5	4	36.2	36.2	31.4	24.366	0	51.208	5362700000	2863600000	2499000000	0.431072	-44587500	-0.967584	0.203127	F8W020;F8VXI6;F8VUX1;F8VY35;F8W0J6;F5H4R6;H0YIV4;P55209;H0YHC3;F8W118;F8VV59;B7Z9C2;H0YH88;F8W543;F8VRJ2;F8VVB5;A8MXH2	F8W020;F8VXI6;F8VUX1;F8VY35;F8W0J6;F5H4R6;H0YIV4;P55209;H0YHC3;F8W118;F8VV59;B7Z9C2;H0YH88;F8W543	Nucleosome assembly protein 1-like 1	NAP1L1
28	27	28	27	0.104337	0.136848	0.327112	0.300417	3	3	4	3	495970000	253030000	242940000	379150000	156710000	222450000	507650000	190620000	317030000	389600000	169350000	220250000			32	2	2	68.4	7.9	7.9	57.73	0	60.153	4684700000	2442700000	2242000000	0.954501	-58240004	-1.86762	0.218632	F5H5D3;Q9BQE3;A0A1W2PQM2;F8VVB9;F8VS66;F8VRZ4;F8VWV9;F8VX09;C9K0S6;F8VRK0;F8W0F6;F8VXZ7;Q9H853	F5H5D3;Q9BQE3;A0A1W2PQM2	Tubulin alpha-1C chain	TUBA1C
2	0	2	0	-0.304487	n. def.	-0.417829	n. def.	3	0	2	0	154580000	104670000	49907000	0	0	0	165010000	77397000	87615000	0	0	0			3	3	3	15.8	15.8	15.8	47.27	0	11.891	319590000	182070000	137520000	0.121314	11136250	0.324901	n. def.	H0Y8R1;F5H5I6;H0YAK1;Q12849	H0Y8R1;F5H5I6;H0YAK1;Q12849	G-rich sequence factor 1	GRSF1
1	1	1	1	n. def.	-0.476358	n. def.	-0.390888	0	1	0	1	0	0	0	56863000	29459000	27405000	0	0	0	52600000	30523000	22077000			3	3	3	30.8	30.8	30.8	11.9	0	14.618	225310000	136970000	88343000	0.0842362	2625000	0.232753	n. def.	F5H5S0;P40937;E9PEP3	F5H5S0;P40937;E9PEP3	Replication factor C subunit 5	RFC5
1	1	1	4	-0.910312	0.130667	-0.367378	-0.340751	1	1	1	5	14071000	9512400	4558700	12909000	5785000	7123800	16577000	7592600	8984500	138340000	75445000	62898000			4	4	4	10.7	10.7	10.7	65.19	0	8.0777	261990000	148910000	113080000	0.0593144	3692500	0.167686	-0.354065	F5H5U2;Q8NHQ9;E7EX41;F5H2I2;F5H735	F5H5U2;Q8NHQ9;E7EX41	ATP-dependent RNA helicase DDX55	DDX55
1	0	1	1	-0.0831718	n. def.	1.10668	-0.432863	1	0	1	1	47207000	26483000	20724000	0	0	0	136150000	41736000	94412000	51521000	29163000	22358000			2	2	2	32.1	32.1	32.1	8.9153	0	4.9483	801170000	346380000	454790000	0.173558	-10028000	-0.446988	-0.0831718	F5H608;O75947	F5H608;O75947	ATP synthase subunit d, mitochondrial	ATP5H
0	1	0	1	n. def.	0.847195	n. def.	0.0142124	0	1	0	1	0	0	0	79729000	24639000	55090000	0	0	0	46813000	23033000	23781000			3	3	3	11.8	11.8	11.8	41.265	0	10.406	280150000	164740000	115410000	0.210285	-7799750	-0.528394	n. def.	F5H669;Q8N684;J3QT54;F5H6M0;F5H047	F5H669;Q8N684;J3QT54;F5H6M0;F5H047	Cleavage and polyadenylation specificity factor subunit 7	CPSF7
4	5	8	4	-0.719994	-0.222532	-0.321405	-0.141955	4	5	8	4	127220000	81632000	45585000	247140000	116520000	130620000	363060000	179720000	183340000	222840000	126360000	96480000			14	14	14	19.1	19.1	19.1	118.99	0	67.067	3120500000	1745500000	1375000000	0.127874	12051750	0.340691	-0.271969	F5H6E2;O00159;I3L204;I3L4D4;I3L501;I3L3Y6;I3L168;I3L3F5	F5H6E2;O00159	Unconventional myosin-Ic	MYO1C
1	1	1	1	-0.81746	-0.800324	-0.670957	-0.79001	1	1	2	1	165790000	103380000	62412000	149040000	90700000	58340000	177220000	96019000	81204000	162250000	96543000	65708000	+	DMSO_LLOMe	1	1	1	14.1	14.1	14.1	8.4984	0.0016103	3.2642	997620000	560050000	437560000	2.73008	29744500	5.28195	-0.795167	H0YLF3;F5H6I0;P61769	H0YLF3;F5H6I0;P61769	Beta-2-microglobulin;Beta-2-microglobulin form pI 5.3	B2M
1	1	1	1	0.0103502	-1.18354	-0.201709	-0.496549	1	1	1	1	24440000	13098000	11342000	23517000	15620000	7896600	31571000	16460000	15110000	26728000	15412000	11316000			1	1	1	3	3	3	52.175	0.00058514	4.4765	106260000	60591000	45665000	1.19943	3731350	2.27562	-0.349129	F6T1Q0;Q6L8Q7	F6T1Q0;Q6L8Q7	2,5-phosphodiesterase 12	PDE12
1	2	2	0	1.53715	2.28063	1.23609	n. def.	1	1	2	0	6922800	1155100	5767700	25070000	4558000	20512000	27908000	6264200	21644000	0	0	0			2	2	2	4.6	4.6	4.6	54.719	0.00056561	3.9187	59901000	11977000	47924000	0.800013	-8986600	-1.61018	1.53715	F6TLX2;Q9HC38;I3L1I0	F6TLX2;Q9HC38;I3L1I0	Glyoxalase domain-containing protein 4	GLOD4
2	1	1	2	0.66712	-1.13736	0.338453	-0.328399	1	1	1	2	44028000	18168000	25860000	116430000	63791000	52638000	48947000	16853000	32094000	93114000	47850000	45264000			3	3	3	11.2	11.2	11.2	31.904	0	8.4944	894320000	402970000	491350000	0.0625293	-2298500	-0.176237	0.00502713	F6WQW2;P43487;C9JXG8;C9JJ34;C9JDM3;C9JGV6;C9JIC6	F6WQW2;P43487;C9JXG8;C9JJ34;C9JDM3;C9JGV6	Ran-specific GTPase-activating protein	RANBP1
1	1	1	1	1.38648	1.35208	1.71545	1.05367	1	1	1	1	143860000	44122000	99735000	147770000	42163000	105610000	158120000	41383000	116740000	209470000	63563000	145910000	+	DMSO_LLOMe	1	1	1	7.5	7.5	7.5	14.265	0	10.433	659220000	191230000	467980000	3.01367	-69191000	-5.9947	1.36928	F8VNT9;F8VV56;F8W022;F8VWK8;P08962	F8VNT9;F8VV56;F8W022;F8VWK8;P08962	Tetraspanin;CD63 antigen	CD63
0	1	0	0	n. def.	n. def.	n. def.	n. def.	0	0	0	0	0	0	0	10316000	0	10316000	0	0	0	0	0	0			1	1	1	10.6	10.6	10.6	10.822	0.0079247	2.3629	10316000	0	10316000	0.44865	-2579000	-1	n. def.	F8VWK2;F8VVF3;F8VNX8;O14545	F8VWK2;F8VVF3;F8VNX8;O14545	TRAF-type zinc finger domain-containing protein 1	TRAFD1
41	41	44	41	0.134484	0.170951	0.225769	0.101516	39	41	47	40	4563700000	2332800000	2231000000	4551800000	2029800000	2522000000	5094100000	2207100000	2887000000	5397200000	2627800000	2769300000			62	59	59	42	41	41	236.02	0	323.31	42318000000	23176000000	19142000000	0.779634	-302950016	-1.57599	0.152717	F8VPD4;P27708;H7C2E4;H7C3Z5;H7BZB3	F8VPD4;P27708	CAD protein;Glutamine-dependent carbamoyl-phosphate synthase;Aspartate carbamoyltransferase;Dihydroorotase	CAD
3	3	3	4	n. def.	n. def.	n. def.	n. def.	0	0	0	0	0	0	0	0	0	0	0	0	0	0	0	0			5	1	1	31	12.3	12.3	32.035	0	9.4396	116740000	89645000	27093000	0	0	0	n. def.	F8VRH0	F8VRH0		PCBP2
1	3	1	2	0.504366	-0.0522067	0.14978	0.347439	1	2	1	1	55131000	26619000	28512000	92244000	40440000	51804000	66531000	33493000	33038000	86552000	38426000	48126000			3	2	2	28	22	22	14.9	0	5.2093	367790000	184610000	183180000	0.380409	-5625500	-0.872508	0.248609	F8VXD2;F8VYH9;F8VZZ0;F8VTV8;F8VWX7;F8VZ51;P11802;F8W1L8	F8VXD2;F8VYH9;F8VZZ0;F8VTV8;F8VWX7;F8VZ51;P11802	Cyclin-dependent kinase 4	CDK4
0	1	1	1	n. def.	-0.0783961	n. def.	0.156138	0	1	0	1	0	0	0	8470800	4389600	4081200	0	0	0	14917000	7214600	7702300			1	1	1	5	5	5	19.531	0.0025747	2.7483	23388000	11604000	11784000	0.00584942	-44825	-0.0174786	n. def.	F8VUA2;F8VVT7;Q9HD42	F8VUA2;F8VVT7;Q9HD42	Charged multivesicular body protein 1a	CHMP1A
1	0	0	0	-4.25669	n. def.	n. def.	n. def.	1	0	0	0	322350000	313900000	8451900	0	0	0	0	0	0	0	0	0			3	3	3	24.5	24.5	24.5	30.262	0	6.1227	421500000	383040000	38464000	0.433848	76362025	0.972722	n. def.	F8VZ70;F8VUB0;Q96GM5;F8VW95;C9JYI7;F8VRQ4;J3KMX2;B9EGA3;Q6STE5;Q92925	F8VZ70;F8VUB0;Q96GM5	SWI/SNF-related matrix-associated actin-dependent regulator of chromatin subfamily D member 1	SMARCD1
0	0	0	0	n. def.	n. def.	n. def.	n. def.	0	0	0	0	0	0	0	0	0	0	0	0	0	0	0	0			1	1	1	25.8	25.8	25.8	10.035	0.00056402	3.8934	120140000	78482000	41657000	0	0	0	n. def.	F8VYK5;F8W651;F8VVA7;P61923	F8VYK5;F8W651;F8VVA7;P61923	Coatomer subunit zeta-1	COPZ1
12	11	11	12	n. def.	n. def.	-0.78829	n. def.	0	0	1	0	0	0	0	0	0	0	63270000	42541000	20728000	0	0	0			14	1	1	45.7	8.3	8.3	36.161	0	6.6151	300620000	174520000	126100000	0.179751	5453250	0.460947	n. def.	F8VVM2;F8VWQ0;F8VZL5;F8VWR4	F8VVM2		SLC25A3
1	2	2	0	-0.0808812	0.0419438	-0.313495	n. def.	1	2	2	0	57677000	27140000	30537000	131590000	60283000	71311000	113800000	52519000	61279000	0	0	0			4	4	4	15.2	15.2	15.2	43.933	0	10.969	581000000	307340000	273650000	0.10075	-5796250	-0.27443	-0.0808812	F8VWL0;Q12800;F8VX55;Q9NZI6	F8VWL0;Q12800;F8VX55	Alpha-globin transcription factor CP2	TFCP2
2	0	3	4	0.360982	n. def.	0.555816	-0.496488	2	0	4	4	190750000	87620000	103130000	0	0	0	366260000	185970000	180290000	396760000	220590000	176160000			4	4	4	7.2	7.2	7.2	56.195	0	9.217	1806800000	892770000	914060000	0.0462335	8650000	0.132377	0.360982	F8VX04;Q9H2H9;F8VX12	F8VX04;Q9H2H9	Sodium-coupled neutral amino acid transporter 1	SLC38A1
1	2	1	2	-0.301053	-0.152933	-0.124078	-0.071497	2	1	2	2	150270000	92521000	57752000	45278000	21097000	24180000	85551000	46110000	39441000	163870000	77591000	86282000			2	2	2	1.4	1.4	1.4	136.18	0.0016146	3.3098	959920000	567410000	392510000	0.134229	7416000	0.355855	-0.138506	F8VXC8;Q8TAQ2;Q92922	F8VXC8;Q8TAQ2;Q92922	SWI/SNF complex subunit SMARCC2;SWI/SNF complex subunit SMARCC1	SMARCC2;SMARCC1
5	3	5	4	0.37529	0.686702	0.170053	-0.119777	5	3	5	4	359910000	163100000	196800000	197810000	79528000	118280000	349000000	144960000	204040000	313230000	142090000	171140000			7	7	7	33.9	33.9	33.9	31.905	0	26.501	1717700000	840620000	877120000	0.738631	-40145500	-1.50694	0.272671	F8VYY9;P54619;H0YIC9;H0YHF8;F8VZX1;F8VPF5;F8VVA3;F8VSL2	F8VYY9;P54619;H0YIC9	5-AMP-activated protein kinase subunit gamma-1	PRKAG1
3	1	2	2	0.209017	0.593306	0.676628	0.657823	3	1	2	2	104410000	52240000	52171000	32567000	11237000	21331000	69681000	23916000	45765000	78603000	34142000	44462000			5	5	5	24.5	24.5	24.5	28.988	0	18.384	636210000	339170000	297050000	0.427384	-10548500	-0.960748	0.625564	F8VZ52;G8JLD5;O00429;B4DPZ9;F8VUJ9;B4DDQ3;F8VR28;F8VYL3;F8W1W3;H0YHY4	F8VZ52;G8JLD5;O00429;B4DPZ9;F8VUJ9;B4DDQ3	Dynamin-1-like protein	DNM1L
3	5	3	1	0.240742	0.0528332	0.18002	0.0150693	3	5	3	1	187260000	87679000	99583000	282780000	114960000	167830000	232810000	94143000	138670000	92597000	39205000	53393000			5	5	5	35.3	35.3	35.3	25.63	0	28.789	1894000000	990280000	903760000	0.473499	-30872250	-1.04537	0.116427	F8W1A4;P54819;G3V213;F8VZG5;F8VY04;F8VPP1	F8W1A4;P54819;G3V213;F8VZG5;F8VY04	Adenylate kinase 2, mitochondrial;Adenylate kinase 2, mitochondrial;Adenylate kinase 2, mitochondrial, N-terminally processed	AK2
9	8	8	7	0.015212	-0.083768	0.0106367	0.00388999	12	11	12	10	4868000000	2600700000	2267200000	6090700000	2868500000	3222100000	5642100000	2555100000	3087000000	6056200000	3011200000	3045000000			9	9	9	70.3	70.3	70.3	16.29	0	91.336	38246000000	19961000000	18285000000	0.246333	-146450048	-0.60537	0.00726334	F8W1R7;G3V1V0;P60660;J3KND3;G8JLA2;B7Z6Z4;F8VPF3;G3V1Y7;F8VZU9;F8W180;H0YI43;F8W1I5;P14649;F8VXL3	F8W1R7;G3V1V0;P60660;J3KND3;G8JLA2;B7Z6Z4;F8VPF3;G3V1Y7	Myosin light polypeptide 6	MYL6
9	8	9	10	-0.476558	-0.523504	-0.3655	-0.467833	15	11	16	16	4718400000	2958800000	1759700000	1709200000	969420000	739780000	3471900000	1836800000	1635100000	5041700000	3017700000	2024000000			15	14	14	50.5	47.6	47.6	33.155	0	92.074	55683000000	38338000000	17345000000	0.538764	656035008	1.16237	-0.472196	F8W6I7;P09651;F8VZ49;F8VTQ5;Q32P51;F8W646;F8VYN5;H0YH80	F8W6I7;P09651;F8VZ49;F8VTQ5;Q32P51;F8W646	Heterogeneous nuclear ribonucleoprotein A1;Heterogeneous nuclear ribonucleoprotein A1, N-terminally processed;Heterogeneous nuclear ribonucleoprotein A1-like 2	HNRNPA1;HNRNPA1L2
2	3	4	3	0.537743	1.21531	0.363115	0.640343	2	3	4	3	61011000	27448000	33563000	95069000	27697000	67373000	170470000	69451000	101020000	131150000	47616000	83529000			7	7	7	11.6	11.6	11.6	113.63	0	25.911	966590000	486980000	479610000	0.805542	-28318250	-1.61944	0.589043	F8W726;Q14157;Q5VU77;Q5VU81;Q5VU80;Q5VU79;Q5VU78;H0Y5H6;H7C2T8	F8W726;Q14157;Q5VU77	Ubiquitin-associated protein 2-like	UBAP2L
11	10	10	9	-0.286498	-0.401139	-0.189779	0.0652966	1	1	1	1	126930000	79253000	47675000	77156000	37016000	40140000	117710000	55451000	62259000	152990000	78420000	74570000			11	1	1	55.2	11	11	18.565	0	31.536	913660000	528890000	384770000	0.198019	6374000	0.501565	-0.238138	F8W7C6;A0A087WV22;H7C123;H7C2C5;Q96L21;H7C2U2	F8W7C6;A0A087WV22;H7C123;H7C2C5		RPL10
1	2	0	1	0.478195	-0.451919	n. def.	0.0182068	1	2	0	1	14928000	6261100	8667100	26655000	11506000	15149000	0	0	0	23185000	11851000	11334000			2	2	2	2.4	2.4	2.4	123.24	0	7.4746	64768000	29618000	35150000	0.121474	-1383000	-0.325287	0.0182068	F8W7R3;Q9NVI1;H3BQE2;H3BT54;H3BMG4;H3BP78	F8W7R3;Q9NVI1;H3BQE2;H3BT54;H3BMG4;H3BP78	Fanconi anemia group I protein	FANCI
1	0	0	0	0.118094	n. def.	n. def.	n. def.	1	0	0	0	36413000	17162000	19250000	0	0	0	0	0	0	0	0	0			3	3	3	62	62	62	8.9703	0	5.5501	166140000	116680000	49457000	0.0277489	-522000	-0.0809633	n. def.	F8W7T0;Q9UGI8	F8W7T0;Q9UGI8	Testin	TES
3	4	5	5	0.104605	0.135535	0.263996	-0.142656	6	7	9	8	1003800000	525080000	478760000	1120500000	488850000	631660000	1624900000	619850000	1005100000	1158200000	541280000	616940000			6	6	6	28.1	28.1	28.1	37.144	0	59.682	8158400000	4085100000	4073300000	0.560506	-139350032	-1.20074	0.12007	F8W914;Q9NQC3;H7C106;A0A0U1RQR6	F8W914;Q9NQC3;H7C106	Reticulon;Reticulon-4	RTN4
3	5	5	4	0.190172	0.379399	0.110631	0.247077	3	5	5	5	220390000	111960000	108430000	295480000	132820000	162660000	217100000	96146000	120960000	373350000	179500000	193850000			7	7	7	6.9	6.9	6.9	157.46	0	22.274	2312000000	996660000	1315300000	0.250345	-16368500	-0.613778	0.218625	F8W9S7;Q14C86;B0QZ65;B4DGD8;C9IZ08;C9IZX9;A0A0A0MQV8;H0Y4E7;H0Y7I9	F8W9S7;Q14C86	GTPase-activating protein and VPS9 domain-containing protein 1	GAPVD1
4	3	2	5	0.15082	-0.32292	-1.00023	0.299831	4	3	2	5	158530000	79174000	79352000	96105000	45450000	50655000	53474000	26641000	26833000	582630000	471080000	111550000			7	7	7	12.3	12.3	12.3	83.515	0	17.389	1091600000	721080000	370550000	0.355482	88488750	0.824714	-0.0860503	F8WAJ0;Q9H8H2	F8WAJ0;Q9H8H2	Probable ATP-dependent RNA helicase DDX31	DDX31
1	1	1	1	2.36508	2.25384	3.55741	2.4947	1	1	1	1	199020000	35829000	163190000	171080000	24270000	146810000	145390000	10522000	134870000	167490000	23662000	143830000	+	DMSO_LLOMe	1	1	1	8.9	8.9	8.9	10.989	0.0016216	3.3329	682980000	94283000	588690000	5.37961	-123604250	-15.7375	2.42989	F8WF27;F8WBG6;P30408	F8WF27;F8WBG6;P30408	Transmembrane 4 L6 family member 1	TM4SF1
4	3	4	2	-0.161831	-0.010207	0.110898	0.14978	4	3	4	2	325110000	174780000	150330000	256440000	114350000	142090000	147110000	65303000	81811000	396930000	198410000	198530000			6	6	6	32.6	32.6	32.6	21.058	0	11.132	1899900000	980220000	919660000	0.0452005	-4979500	-0.129552	0.0503454	F8WCF6;P59998;F8WDD7;A0A0A6YYG9;H7C0A3;F8WE39;R4GN08;F8WDW3	F8WCF6;P59998;F8WDD7;A0A0A6YYG9;H7C0A3	Actin-related protein 2/3 complex subunit 4	ARPC4-TTLL3;ARPC4
2	1	1	1	-0.188578	-0.207628	0.378401	0.203013	1	1	1	1	56754000	39346000	17408000	29769000	13416000	16353000	16357000	7702100	8654900	20122000	9495600	10626000			3	3	3	5.6	5.6	5.6	99.707	0	13.553	473790000	283480000	190300000	0.220403	4229450	0.550273	0.00721748	F8WDV0;Q9UI26;H0Y8M5;D6RJB1	F8WDV0;Q9UI26	Importin-11	IPO11
0	0	0	0	n. def.	n. def.	n. def.	n. def.	0	0	0	0	0	0	0	0	0	0	0	0	0	0	0	0			1	1	1	5.2	5.2	5.2	52.269	0	9.5816	87481000	59969000	27513000	0	0	0	n. def.	F8WJN3;Q16630	F8WJN3;Q16630	Cleavage and polyadenylation specificity factor subunit 6	CPSF6
1	4	2	2	0.0597706	0.519341	-0.506312	-1.20773	1	3	2	2	13268000	7032200	6235900	119230000	50200000	69028000	180110000	102360000	77749000	206100000	163890000	42214000			5	5	5	16.7	16.7	16.7	51.57	0	23.479	609200000	365550000	243650000	0.371596	32063825	0.855692	-0.223271	G3V126;Q9UI12	G3V126;Q9UI12	V-type proton ATPase subunit H	ATP6V1H
1	1	1	0	-0.235009	-0.150914	-0.522219	n. def.	1	1	1	0	11866000	6755200	5110900	14902000	6194300	8707400	17120000	9404200	7715600	0	0	0			3	3	3	6.9	6.9	6.9	57.56	0	5.3342	257380000	127440000	129940000	0.0251548	204950	0.0735955	-0.235008	G3V1C3;Q9BZZ5;H0YER7;E9PQK6	G3V1C3;Q9BZZ5;H0YER7	Apoptosis inhibitor 5	API5
0	0	0	1	n. def.	n. def.	n. def.	0.0350608	0	0	0	1	0	0	0	0	0	0	0	0	0	38874000	23392000	15482000			2	1	1	6	3.6	3.6	48.295	0.0088149	2.2807	87937000	55849000	32088000	0.103788	1977500	0.281983	n. def.	G3V1L6;Q9BQL6	G3V1L6;Q9BQL6	Fermitin family homolog 1	FERMT1
1	0	0	1	n. def.	n. def.	n. def.	-0.223525	0	0	0	1	0	0	0	0	0	0	0	0	0	31270000	16784000	14486000			2	2	2	2	2	2	116.17	0.00059172	4.6166	95511000	49017000	46494000	0.0358228	574500	0.10365	n. def.	G3V220;O14776	G3V220;O14776	Transcription elongation regulator 1	TCERG1
1	1	1	1	0.575893	-0.794858	-0.415672	0.095722	1	1	1	1	85582000	31683000	53899000	36584000	22099000	14485000	72101000	38782000	33319000	79189000	26393000	52796000			1	1	1	15.5	15.5	15.5	8.2033	0	11.325	714500000	388730000	325770000	0.388835	-8885500	-0.888503	-0.159975	G3V279;P84090	G3V279;P84090	Enhancer of rudimentary homolog	ERH
2	2	2	2	0.396707	0.232047	0.139339	1.22076	2	2	2	2	174740000	74821000	99916000	182090000	72227000	109870000	185750000	80967000	104780000	187430000	58585000	128850000	+	DMSO_LLOMe	2	2	2	19.6	19.6	19.6	11.57	0	8.1677	902920000	381830000	521100000	2.59371	-39204000	-4.96145	0.314377	G3V3U4;G3V3I1;G3V295;G3V5Z7;P60900	G3V3U4;G3V3I1;G3V295;G3V5Z7;P60900	Proteasome subunit alpha type;Proteasome subunit alpha type-6	PSMA6
1	3	1	2	-0.20073	-0.0877794	-0.38794	0.407407	1	3	1	3	128640000	74011000	54633000	195980000	99340000	96639000	133310000	73534000	59774000	403660000	201550000	202110000			3	3	3	4.5	4.5	4.5	84.109	0	11	2117600000	1257700000	859900000	0.0687194	8819750	0.192566	-0.144255	G3V325;C9JJT5;C9JU26;P56134;C9JGL8;O75127	G3V325;C9JJT5;C9JU26;P56134	ATP synthase subunit f, mitochondrial	ATP5J2-PTCD1;ATP5J2
0	0	0	1	n. def.	n. def.	n. def.	-0.466676	0	0	0	2	0	0	0	0	0	0	0	0	0	116450000	61543000	54912000			3	3	3	24.1	24.1	24.1	19.056	0	11.819	1583900000	1027200000	556660000	0.0275486	1657750	0.0803957	n. def.	G3V3C7;G3V3M6;P27695;G3V5D9;A0A0C4DGK8;G3V5M0;G3V359;G3V5Q1;H7C4A8	G3V3C7;G3V3M6;P27695;G3V5D9;A0A0C4DGK8;G3V5M0;G3V359;G3V5Q1	DNA-(apurinic or apyrimidinic site) lyase;DNA-(apurinic or apyrimidinic site) lyase, mitochondrial	APEX1
0	0	0	0	n. def.	n. def.	n. def.	n. def.	0	0	0	0	0	0	0	0	0	0	0	0	0	0	0	0			1	1	1	4.3	4.3	4.3	48.67	0.005564	2.5296	98831000	59213000	39618000	0	0	0	n. def.	G3V4F7;P61011	G3V4F7;P61011	Signal recognition particle 54 kDa protein	SRP54
1	1	1	1	0.274292	0.155361	0.204642	0.237441	1	1	1	1	52724000	25696000	27028000	51646000	20815000	30832000	44881000	18822000	26058000	44560000	19590000	24970000	+	DMSO_LLOMe	1	1	1	25.6	25.6	25.6	4.6674	0.007909	2.3515	329160000	154340000	174820000	1.61541	-5991250	-2.99246	0.221041	G3V4K2;G3V5T7;P01116;P01112;P01111	G3V4K2;G3V5T7;P01116;P01112;P01111	GTPase KRas;GTPase KRas, N-terminally processed;GTPase HRas;GTPase HRas, N-terminally processed;GTPase NRas	KRAS;HRAS;NRAS
1	1	1	1	0.278223	-0.700802	0.232292	0.120219	1	1	1	1	10594000	4917500	5676300	10641000	4541700	6099000	11734000	4313300	7420500	16794000	7667000	9126600			1	1	1	9.7	9.7	9.7	12.976	0.0021345	3.1781	184710000	88499000	96213000	0.772657	-1720725	-1.56427	0.176256	G3V5E4;G3V4W4;Q96EK6	G3V5E4;G3V4W4;Q96EK6	Glucosamine 6-phosphate N-acetyltransferase	GNPNAT1
7	8	9	6	-0.115488	-0.137505	-0.0787313	-0.352142	9	9	10	6	1064400000	536320000	528130000	705370000	340740000	364630000	661090000	317870000	343220000	541770000	293180000	248580000			14	14	14	22.8	22.8	22.8	91.48	0	102.2	5978800000	3213500000	2765400000	0.0036842	887504	0.0110358	-0.126497	G3V529;Q9GZR7;F5GYL3;A0A087WXU8;A0A1W2PRR2	G3V529;Q9GZR7;F5GYL3;A0A087WXU8;A0A1W2PRR2	ATP-dependent RNA helicase DDX24	DDX24
7	11	8	9	-0.0241351	-0.122554	-0.181166	0.0980152	9	10	8	9	647200000	330170000	317040000	696580000	323790000	372790000	587430000	257170000	330260000	663970000	323670000	340300000			13	11	11	48.8	43.4	43.4	39.178	0	49.068	4241300000	2274900000	1966400000	0.733866	-31397500	-1.49889	-0.0733446	G3V5T9;P24941;E7ESI2;Q00526;G3V317;K7EJ83	G3V5T9;P24941;E7ESI2	Cyclin-dependent kinase 2	CDK2
1	0	0	1	-0.908849	n. def.	n. def.	-0.932389	1	0	0	1	46505000	34075000	12431000	0	0	0	0	0	0	21346000	15730000	5615300			2	2	2	2.2	2.2	2.2	200.48	0	8.2849	232910000	182950000	49954000	0.405733	7939675	0.920356	n. def.	G3XAI2;P07942	G3XAI2;P07942	Laminin subunit beta-1	LAMB1
6	7	6	6	-0.398931	-0.395435	-0.732908	-0.679042	2	3	2	3	92803000	56370000	36434000	181380000	100030000	81350000	159700000	92012000	67688000	222610000	147190000	75424000			9	3	3	33.6	11.4	11.4	46.306	0	14.935	2264700000	1371900000	892830000	0.787516	33676500	1.58922	-0.538986	G5E972;P42167;H0YJH7	G5E972;P42167;H0YJH7	Lamina-associated polypeptide 2, isoforms beta/gamma;Thymopoietin;Thymopentin	TMPO
2	1	1	2	-0.290321	-0.383586	-0.158429	-0.50273	2	1	1	2	65512000	37495000	28017000	19559000	8812200	10747000	24494000	13699000	10795000	81182000	49697000	31485000			2	2	2	4	4	4	90.036	0.00058962	4.554	336890000	212260000	124640000	0.263507	7164800	0.641151	-0.336954	G5E9D5;Q9BQ52;H7C2I4;E7ES68	G5E9D5;Q9BQ52;H7C2I4;E7ES68	Zinc phosphodiesterase ELAC protein 2	ELAC2
2	1	1	3	-0.794307	0.233275	-0.0695276	0.356144	2	1	1	1	183370000	131890000	51471000	46591000	19385000	27206000	79518000	39295000	40222000	15938000	7544200	8393700			6	6	6	18.5	18.5	18.5	36.805	0	12.717	366770000	217780000	148990000	0.241929	17705375	0.596107	0.0818735	G5E9W7;G5E9V5;P82650;H7C5F2;H7C5H3;H7C5L9	G5E9W7;G5E9V5;P82650;H7C5F2;H7C5H3	28S ribosomal protein S22, mitochondrial	MRPS22
1	0	1	1	-0.0864154	n. def.	-0.383492	0.0539454	1	0	1	1	18343000	11001000	7342300	0	0	0	13935000	7598400	6336900	21487000	10414000	11072000			1	1	1	1.5	1.5	1.5	73.476	0.0050916	2.6074	53765000	29014000	24752000	0.115862	1065550	0.311667	-0.0864154	G5E9W3;Q9UKF6	G5E9W3;Q9UKF6	Cleavage and polyadenylation specificity factor subunit 3	CPSF3
2	2	3	0	-0.148081	0.0471196	-0.0265724	n. def.	2	2	3	0	102550000	53696000	48857000	91909000	45504000	46405000	133220000	61498000	71718000	0	0	0			4	4	4	17.9	17.9	17.9	43.28	0	17.942	1012400000	587900000	424460000	0.0263484	-1570500	-0.0769905	-0.0265724	G5E9Z2;Q96KA5	G5E9Z2;Q96KA5	Cleft lip and palate transmembrane protein 1-like protein	CLPTM1L
1	1	0	0	0.513693	n. def.	n. def.	n. def.	1	0	0	0	7434900	2762000	4672900	19683000	0	19683000	0	0	0	0	0	0			2	2	2	3	3	3	91.737	0.0050994	2.6119	27118000	2762000	24356000	0.52907	-5398475	-1.14517	n. def.	G5EA36;P30260;I3L2Z8;I3L394;I3L3H6;F6QPS0	G5EA36;P30260;I3L2Z8;I3L394;I3L3H6;F6QPS0	Cell division cycle protein 27 homolog	CDC27
10	11	12	10	-0.158236	-0.150593	-0.295181	-0.288699	18	17	18	15	5979100000	3374100000	2605100000	4856700000	2482100000	2374600000	5805200000	3020000000	2785300000	5731200000	3278100000	2453000000			14	14	9	46	46	30.5	51.229	0	178.62	40739000000	24514000000	16225000000	1.15714	484075008	2.2048	-0.223468	G8JLB6;P31943;E9PCY7;H0YB39;D6RIT2;D6RIU0;D6RBM0;E7EQJ0;D6RAM1;E5RGV0;D6R9T0;D6RFM3;D6RDU3;D6RJ04;D6RIH9;H0YBD7;E7EN40;H0YBG7;D6RDL0;D6R9D3;D6RF17;E5RGH4;E5RJ94;H0YAQ2	G8JLB6;P31943;E9PCY7;H0YB39;D6RIT2;D6RIU0;D6RBM0	Heterogeneous nuclear ribonucleoprotein H;Heterogeneous nuclear ribonucleoprotein H, N-terminally processed	HNRNPH1
1	1	0	1	-0.272611	0.466236	n. def.	0.0255958	1	1	0	1	8842000	5685400	3156600	11087000	4326400	6760700	0	0	0	30348000	16413000	13935000			2	2	2	5.8	5.8	5.8	56.897	0.0050942	2.609	50277000	26425000	23852000	0.0490055	643125	0.13993	0.0255958	H0Y2S1;O43824	H0Y2S1;O43824	Putative GTP-binding protein 6	GTPBP6
9	5	9	9	-0.260221	n. def.	-0.358361	-0.255649	2	0	2	2	179290000	118530000	60759000	0	0	0	97803000	59175000	38628000	142260000	85727000	56529000			15	4	0	29.7	9.4	0	64.243	0	9.5857	990770000	638270000	352500000	0.415182	26879000	0.93804	-0.260221	H0Y2W2;Q5SV16	H0Y2W2		ATAD3A
4	5	5	5	0.032242	-0.116207	-0.272942	-0.0207795	4	5	5	6	230070000	129630000	100440000	335420000	151850000	183570000	449620000	279110000	170510000	767930000	486810000	281110000			7	7	7	35.9	35.9	35.9	32.426	0	29.545	3567500000	1752200000	1815300000	0.377284	77942496	0.866555	-0.0684933	Q5QPK2;H0Y368;O60762;Q5QPJ9	Q5QPK2;H0Y368;O60762;Q5QPJ9	Dolichol-phosphate mannosyltransferase subunit 1	DPM1
4	2	3	3	-0.273256	0.285225	0.280481	0.389567	4	2	3	3	255790000	166590000	89201000	79106000	35170000	43936000	103260000	41613000	61648000	213040000	81359000	131680000			6	6	6	24	24	24	31.745	0	13.634	2526200000	869830000	1656400000	0.0040444	-433250	-0.0121098	0.282853	H0Y6E7;H3BT71;P38159;H3BR27;Q96E39;H3BNC1;A0A1B0GUK8;O75526;H3BUY5;Q8N7X1	H0Y6E7;H3BT71;P38159;H3BR27;Q96E39	RNA-binding motif protein, X chromosome;RNA-binding motif protein, X chromosome, N-terminally processed;RNA binding motif protein, X-linked-like-1	RBMX;RBMXL1
0	0	1	1	n. def.	n. def.	0.0822938	0.100305	0	0	1	1	0	0	0	0	0	0	25865000	10517000	15348000	42732000	23651000	19081000			1	1	1	11.3	11.3	11.3	20.174	0.0026205	2.9162	68597000	34168000	34429000	0.00288809	-65250	-0.00865892	n. def.	H0Y938;P35606	H0Y938;P35606	Coatomer subunit beta	COPB2
0	1	0	1	n. def.	0.874758	n. def.	1.21456	0	1	0	1	0	0	0	22531000	9020100	13511000	0	0	0	36698000	12707000	23990000			1	1	1	6.4	6.4	6.4	33.135	0	9.7722	198240000	109970000	88276000	0.240291	-3943475	-0.592652	n. def.	H0Y9R3;Q9H7D7	H0Y9R3;Q9H7D7	WD repeat-containing protein 26	WDR26
1	1	1	1	0.0409626	-0.176675	-0.0726344	-0.047577	1	1	1	1	100980000	50341000	50635000	83616000	37158000	46457000	82284000	37145000	45140000	119460000	63926000	55533000			1	1	1	12.3	12.3	12.3	15.38	0.00059844	4.7554	640950000	351060000	289880000	0.126442	-2298750	-0.337257	-0.0601057	H0YA80;H0Y9V2;P63146	H0YA80;H0Y9V2;P63146	Ubiquitin-conjugating enzyme E2 B	UBE2B
1	0	0	0	-0.135539	n. def.	n. def.	n. def.	1	0	0	0	14912000	8025100	6887000	0	0	0	0	0	0	0	0	0			1	1	1	9	9	9	16.865	0.0025974	2.823	14912000	8025100	6887000	0.0372495	284525	0.107621	n. def.	H0Y9X5;Q9NZ08	H0Y9X5;Q9NZ08	Endoplasmic reticulum aminopeptidase 1	ERAP1
1	0	0	0	n. def.	n. def.	n. def.	n. def.	0	0	0	0	0	0	0	0	0	0	0	0	0	0	0	0			1	1	1	18.6	18.6	18.6	8.1112	0.0097087	2.2087	0	0	0	0	0	0	n. def.	H0YA22;P36551	H0YA22;P36551	Oxygen-dependent coproporphyrinogen-III oxidase, mitochondrial	CPOX
26	27	28	26	-0.258115	-0.232752	-0.278409	-0.553363	1	1	2	1	92751000	51309000	41442000	121970000	61237000	60733000	178580000	87939000	90644000	158250000	100280000	57968000			34	1	1	31.8	1.9	1.9	132.65	0	14.343	657450000	372320000	285130000	0.350783	12494500	0.815621	-0.268262	H0YCK3	H0YCK3		ADAR
0	1	0	0	n. def.	n. def.	n. def.	n. def.	0	0	0	0	0	0	0	12923000	6976000	5946600	0	0	0	0	0	0			1	1	1	8.1	8.1	8.1	22.098	0.0050607	2.5393	12923000	6976000	5946600	0.0389354	257350	0.112299	n. def.	H0YDV4;H0YCV0;H0YEE0;Q9BVK2	H0YDV4;H0YCV0;H0YEE0;Q9BVK2	Probable dolichyl pyrophosphate Glc1Man9GlcNAc2 alpha-1,3-glucosyltransferase	ALG8
3	3	3	4	-0.860845	-0.773097	-0.663168	-0.743497	3	3	3	4	186210000	125240000	60968000	129940000	82070000	47869000	178070000	110460000	67607000	364300000	203580000	160720000			5	5	5	26.7	26.7	26.7	22.683	0	23.617	1974800000	1254300000	720490000	0.5926	46046500	1.25689	-0.758297	H0YD13;P16070;H0Y2P0;H0YDW7;H0YCV9;H0Y5E4;E9PKC6;H0YE40;H0YDX6;H0YD17;Q86UZ1	H0YD13;P16070;H0Y2P0;H0YDW7;H0YCV9;H0Y5E4	CD44 antigen	CD44
1	3	4	4	-0.29713	0.0871912	0.152118	-0.0772846	1	3	4	4	30637000	16447000	14190000	131310000	57375000	73933000	187010000	81531000	105480000	310670000	204900000	105770000			7	7	7	17.5	17.5	17.5	55.096	0	27.05	939500000	503780000	435710000	0.123974	15220000	0.331321	0.00495331	H0YDU8;P53041;A8MU39	H0YDU8;P53041;A8MU39	Serine/threonine-protein phosphatase;Serine/threonine-protein phosphatase 5	PPP5C
1	1	3	1	0.94875	0.40969	0.731704	0.362105	1	1	3	1	36714000	9735200	26979000	65313000	22037000	43276000	200680000	66879000	133800000	76744000	30964000	45780000			3	3	3	20.7	20.7	20.7	20.916	0	18.755	583250000	240520000	342730000	0.509038	-30054950	-1.10944	0.570697	H0YEB6;O60232;H0YEK1;G3V1B8;E9PN57;E9PK41	H0YEB6;O60232;H0YEK1;G3V1B8	Sjoegren syndrome/scleroderma autoantigen 1	SSSCA1
0	1	1	1	n. def.	0.00230651	-0.144983	0.044464	0	1	2	1	0	0	0	73779000	30335000	43444000	118470000	54365000	64104000	73800000	34377000	39422000			2	2	2	14.1	14.1	14.1	24.495	0	9.4974	712960000	353870000	359090000	0.152651	-6973250	-0.399098	0.00230651	H0YEL0;O14893;G5EA29;H0YDP6	H0YEL0;O14893;G5EA29;H0YDP6	Gem-associated protein 2	GEMIN2
4	2	3	3	-0.0360968	0.184217	0.0719	0.054779	4	2	2	3	219660000	106200000	113460000	94355000	35928000	58428000	72545000	34877000	37667000	211450000	109740000	101720000			6	6	6	10.1	10.1	10.1	80.124	0	13.806	954770000	518850000	435920000	0.0803023	-6132500	-0.222662	0.0633395	H0YGM0;Q9H078;F5GX99;F5H392;F5H7A5	H0YGM0;Q9H078;F5GX99	Caseinolytic peptidase B protein homolog	CLPB
0	1	0	1	n. def.	n. def.	n. def.	-2.42407	0	0	0	1	0	0	0	0	0	0	0	0	0	42011000	37886000	4124300			1	1	1	10	10	10	15.303	0.005071	2.5613	42011000	37886000	4124300	0.387463	8440425	0.885905	n. def.	H7C0I5;H0YGN5;Q9Y697	H7C0I5;H0YGN5;Q9Y697	Cysteine desulfurase, mitochondrial	NFS1
0	0	0	0	n. def.	n. def.	n. def.	n. def.	0	0	0	0	0	0	0	0	0	0	0	0	0	0	0	0			1	1	1	15	15	15	13.844	0.0060545	2.513	22919000	16604000	6315300	0	0	0	n. def.	H0YHZ5;Q9UHW5	H0YHZ5;Q9UHW5	GPN-loop GTPase 3	GPN3
1	0	2	1	-0.957019	n. def.	-0.692362	-0.208961	1	0	2	1	42549000	26754000	15795000	0	0	0	70731000	36602000	34129000	56111000	30425000	25686000			3	3	3	20.5	20.5	20.5	28.188	0	18.957	904170000	426620000	477550000	0.160204	4542750	0.41654	-0.692362	H0YI09;Q9H8H3;F8VQX6	H0YI09;Q9H8H3;F8VQX6	Methyltransferase-like protein 7A	METTL7A
0	0	0	1	n. def.	n. def.	n. def.	-0.212818	0	0	0	1	0	0	0	0	0	0	0	0	0	42141000	21372000	20769000			2	2	2	7.3	7.3	7.3	26.582	0.0096946	2.2035	98782000	48198000	50584000	0.00677865	150750	0.0202341	n. def.	H0YJ50;Q99986;H0YJJ9	H0YJ50;Q99986;H0YJJ9	Serine/threonine-protein kinase VRK1	VRK1
1	1	1	1	-0.0648269	n. def.	-0.323335	n. def.	1	0	1	0	16522000	9436100	7085600	0	0	0	16647000	7253700	9393400	0	0	0			3	2	2	9.9	6.5	6.5	44.878	0.00055036	3.5351	33169000	16690000	16479000	0.00511245	52700	0.0152892	n. def.	Q96B13;H0YJ75;Q13362;H0YN84;H0YJU0	Q96B13;H0YJ75;Q13362	Serine/threonine-protein phosphatase 2A 56 kDa regulatory subunit gamma isoform	PPP2R5C
5	5	6	5	0.128425	0.0758749	0.107554	0.0839282	6	8	9	6	1544400000	834250000	710140000	1447400000	677510000	769870000	1609400000	761110000	848260000	1492800000	769390000	723410000			7	7	7	52.7	52.7	52.7	17.827	0	47.325	10541000000	5149900000	5390800000	0.017827	-2354992	-0.0525676	0.0957411	H0YNW5;H0YKC5;P33316;A0A0C4DGL3;H0YMM5;H0YNJ9;H0YKI0;H0YMP1	H0YNW5;H0YKC5;P33316;A0A0C4DGL3;H0YMM5;H0YNJ9;H0YKI0;H0YMP1	Deoxyuridine 5-triphosphate nucleotidohydrolase, mitochondrial	DUT
2	2	2	2	0.128821	0.879549	0.687419	0.255924	2	2	2	2	24479000	11983000	12496000	26843000	7956000	18887000	41330000	16242000	25087000	50172000	26883000	23290000			2	2	2	9.3	9.3	9.3	14.892	0	7.7204	306220000	175630000	130590000	0.365598	-4174000	-0.844198	0.471671	H0YKT4;H0YNG3;P67812	H0YKT4;H0YNG3;P67812	Signal peptidase complex catalytic subunit SEC11;Signal peptidase complex catalytic subunit SEC11A	SEC11A
0	0	1	0	n. def.	n. def.	0.119954	n. def.	0	0	1	0	0	0	0	0	0	0	19652000	9541500	10111000	0	0	0			3	3	3	18.7	18.7	18.7	20.79	0.00058997	4.5554	183360000	85669000	97694000	0.0138317	-142375	-0.0409646	n. def.	H0YKU1;H0YNJ8;Q9NYL9	H0YKU1;H0YNJ8;Q9NYL9	Tropomodulin-3	TMOD3
0	0	0	0	n. def.	n. def.	n. def.	n. def.	0	0	0	0	0	0	0	0	0	0	0	0	0	0	0	0			1	1	1	9.7	9.7	9.7	17.609	0.0035861	2.7092	79085000	54797000	24288000	0	0	0	n. def.	H0YL43;Q14257	H0YL43;Q14257	Reticulocalbin-2	RCN2
6	6	5	3	0.543397	0.437973	0.74786	0.713696	6	6	5	3	757170000	238510000	518660000	477640000	195380000	282260000	468660000	163080000	305580000	242110000	80058000	162050000			7	7	7	42.7	42.7	42.7	24.526	0	24.974	2267700000	858960000	1408700000	0.924036	-147880500	-1.817	0.628546	H0YMZ1;H0YL69;P25789;H0YMA1;H0YN18;H0YKT8;H0YMI6;H0YLC2;H0YKS0;H0YLS6;H0YMV3	H0YMZ1;H0YL69;P25789;H0YMA1;H0YN18;H0YKT8;H0YMI6;H0YLC2	Proteasome subunit alpha type;Proteasome subunit alpha type-4;Proteasome subunit beta type	PSMA4
1	0	1	2	-0.508301	n. def.	-0.463848	n. def.	2	0	2	0	14427000	9908400	4518700	0	0	0	21270000	12400000	8869900	0	0	0			2	2	2	7.9	7.9	7.9	35.786	0	5.6589	48716000	30300000	18416000	0.230981	2229950	0.572913	n. def.	H0YL72;P50213;H0YNF5	H0YL72;P50213;H0YNF5	Isocitrate dehydrogenase [NAD] subunit alpha, mitochondrial	IDH3A
1	2	2	2	-2.25422	-0.370564	-0.440322	-0.18595	1	2	2	2	190950000	162170000	28781000	378200000	219640000	158560000	104290000	54945000	49345000	756560000	408720000	347840000			4	4	4	18.2	18.2	18.2	31.739	0	5.5377	2285900000	1399000000	886910000	0.256712	65237250	0.627058	-0.405443	H0YLU7;P13804;H0YL12;H0YKF0;H0YK49;H0YNX6;J3KN60	H0YLU7;P13804;H0YL12;H0YKF0;H0YK49;H0YNX6	Electron transfer flavoprotein subunit alpha, mitochondrial	ETFA
2	2	0	3	n. def.	2.36174	n. def.	n. def.	0	1	0	0	0	0	0	80836000	9189800	71646000	0	0	0	0	0	0			6	2	2	3.5	1.2	1.2	263.25	0.0092502	2.2446	159660000	51786000	107870000	0.376285	-15614050	-0.864649	n. def.	H0YM23;O75179;H0YLQ3;A0A1W2PQ15	H0YM23;O75179;H0YLQ3;A0A1W2PQ15	Ankyrin repeat domain-containing protein 17	ANKRD17
2	1	2	2	-0.373813	-0.0634091	-0.274093	-0.252003	2	1	2	2	68001000	40260000	27741000	45711000	24358000	21354000	68905000	34816000	34089000	115370000	77561000	37806000			2	2	2	16.2	16.2	16.2	15.839	0	16.362	373120000	231640000	141480000	0.533851	14001250	1.15366	-0.263048	H0YMA0;P09661;H0YLR3;H0YKK0	H0YMA0;P09661;H0YLR3;H0YKK0	U2 small nuclear ribonucleoprotein A	SNRPA1
3	4	4	3	0.124857	-0.140237	0.0692898	0.00891703	2	1	1	2	234590000	121590000	113000000	112620000	53159000	59463000	124640000	54150000	70491000	249340000	118780000	130560000			4	1	1	33	11	11	11.345	0.00057438	4.1247	907470000	449520000	457950000	0.0918755	-6458750	-0.252167	0.0391034	H0YMV8;Q71UM5;C9JLI6	H0YMV8;Q71UM5;C9JLI6	40S ribosomal protein S27;40S ribosomal protein S27-like	RPS27L
0	0	0	1	n. def.	n. def.	n. def.	n. def.	0	0	0	0	0	0	0	0	0	0	0	0	0	0	0	0			2	2	2	14.3	14.3	14.3	32.253	0.0070281	2.464	45435000	36950000	8485300	0	0	0	n. def.	H0YN81;Q9GZS3;H0YLA1;H3BQA8;H0YMF9;H0YL19	H0YN81;Q9GZS3;H0YLA1;H3BQA8;H0YMF9;H0YL19	WD repeat-containing protein 61;WD repeat-containing protein 61, N-terminally processed	WDR61
8	7	6	6	-0.135364	0.333424	-0.0194774	-0.0262638	9	7	6	6	572820000	316100000	256720000	287360000	121780000	165580000	228430000	93848000	134580000	555150000	274650000	280500000			14	14	14	27.6	27.6	27.6	76.039	0	70.781	4875700000	2804900000	2070800000	0.0412176	-7750504	-0.118608	-0.0228706	H3BLV9;Q96SB4;D6RBF8;D6RBM8;P78362;H0Y932;H7C2I2;C9J2M4;H7C521;C9JWF7;H7C5L6;A8MPP7;A8MPY5;E7ETV6;Q9UPE1	H3BLV9;Q96SB4	SRSF protein kinase 1	SRPK1
0	0	0	1	n. def.	n. def.	n. def.	0.00302647	0	0	0	1	0	0	0	0	0	0	0	0	0	28749000	8837200	19912000			1	1	1	3.2	3.2	3.2	57.19	0.0074776	2.403	28749000	8837200	19912000	0.201115	-2768700	-0.508369	n. def.	H3BR82;H3BMF4;Q9H2V7	H3BR82;H3BMF4;Q9H2V7	Protein spinster homolog 1	SPNS1
1	0	0	1	0.104068	n. def.	n. def.	-0.00345221	1	0	0	1	31762000	18571000	13191000	0	0	0	0	0	0	52402000	29842000	22560000			4	4	4	30.3	30.3	30.3	17.668	0	10.051	932540000	496120000	436420000	0.129485	3165500	0.344549	n. def.	H3BMH2;H3BSC1;P62491;Q15907;B4DQU5	H3BMH2;H3BSC1;P62491;Q15907;B4DQU5	Ras-related protein Rab-11A;Ras-related protein Rab-11B	RAB11A;RAB11B
0	0	0	0	n. def.	n. def.	n. def.	n. def.	0	0	0	0	0	0	0	0	0	0	0	0	0	0	0	0			1	1	1	11.7	11.7	11.7	15.108	0.00057013	4.0228	39688000	25149000	14539000	0	0	0	n. def.	H3BPG5;H3BV80;H3BMS0;H3BMM9;H3BTC0;Q15287	H3BPG5;H3BV80;H3BMS0;H3BMM9;H3BTC0;Q15287	RNA-binding protein with serine-rich domain 1	RNPS1
0	0	0	1	n. def.	n. def.	n. def.	0.209765	0	0	0	1	0	0	0	0	0	0	0	0	0	194960000	88400000	106560000			1	1	1	5.4	5.4	5.4	17.803	0.0021209	3.0723	194960000	88400000	106560000	0.0457892	-4540000	-0.131162	n. def.	H3BUQ9;H3BN50;H3BQS0;Q15599	H3BUQ9;H3BN50;H3BQS0;Q15599	Na(+)/H(+) exchange regulatory cofactor NHE-RF2	SLC9A3R2
3	4	4	3	-0.355867	-0.0545121	-0.354612	-0.11516	4	5	4	3	190380000	107860000	82520000	172310000	91214000	81098000	168370000	50891000	117480000	155790000	89963000	65825000			7	7	7	11.1	11.1	11.1	105.55	0	18.474	1169000000	625070000	543920000	0.0371713	-1748750	-0.107403	-0.234886	H3BND8;Q93009;F5H2X1	H3BND8;Q93009;F5H2X1	Ubiquitin carboxyl-terminal hydrolase;Ubiquitin carboxyl-terminal hydrolase 7	USP7
0	0	0	1	n. def.	n. def.	n. def.	0.645702	0	0	0	1	0	0	0	0	0	0	0	0	0	29727000	11477000	18250000			1	1	1	8	8	8	15.568	0.0016269	3.3649	29727000	11477000	18250000	0.116888	-1693250	-0.314163	n. def.	H3BNU8;Q1ED39	H3BNU8;Q1ED39	Lysine-rich nucleolar protein 1	KNOP1
8	6	6	8	-0.52195	-0.111773	0.00705191	-0.274617	9	7	8	9	907100000	501140000	405960000	700510000	314730000	385780000	898580000	394420000	504160000	1498000000	759180000	738830000			10	10	8	16.7	16.7	16.7	53.496	0	75.243	18720000000	11393000000	7326400000	0.0451079	-16315000	-0.129298	-0.193195	H3BPE7;P35637	H3BPE7;P35637	RNA-binding protein FUS	FUS
0	1	1	0	n. def.	0.586981	0.745108	n. def.	0	1	1	0	0	0	0	13007000	4360400	8646600	13475000	4457600	9017900	0	0	0			1	1	1	3	3	3	37.075	0.0021108	3.0335	26482000	8818000	17664000	0.330374	-2211625	-0.775804	n. def.	H3BQH3;Q8TBB5	H3BQH3;Q8TBB5	Kelch domain-containing protein 4	KLHDC4
1	2	1	1	-0.0849457	-0.289598	-0.122695	0.211884	1	2	1	1	31821000	15824000	15997000	57486000	32946000	24540000	27000000	13157000	13842000	36718000	16590000	20129000			2	2	2	16.6	16.6	16.6	22.784	0	7.4515	238870000	139180000	99685000	0.0704876	1002250	0.197198	-0.103821	H3BQR2;Q9Y5Y2;B7Z6P0;H3BRE1;H3BNF0;H3BNS4	H3BQR2;Q9Y5Y2;B7Z6P0;H3BRE1;H3BNF0;H3BNS4	Cytosolic Fe-S cluster assembly factor NUBP2	NUBP2
1	0	2	1	0.155102	n. def.	0.507922	0.416083	1	0	1	1	15226000	8986600	6239300	0	0	0	24998000	11699000	13299000	26409000	12322000	14087000			3	3	3	22.2	22.2	22.2	16.616	0	5.6992	252650000	173580000	79071000	0.0119199	-154425	-0.0353769	0.416083	H3BQZ9;P07741;H3BSW3;H3BQF1;H3BQB1	H3BQZ9;P07741;H3BSW3;H3BQF1;H3BQB1	Adenine phosphoribosyltransferase	APRT
6	9	8	6	0.442121	0.574634	0.356707	0.209141	6	9	8	6	1160100000	524120000	636010000	1917700000	1138600000	779110000	1038400000	412460000	625980000	1124400000	564700000	559690000			14	14	7	36	36	22.1	52.832	0	53.572	10426000000	5541000000	4885500000	0.0196269	9772488	0.0577626	0.399414	H3BR35;P15170;H3BSV8	H3BR35;P15170	Eukaryotic peptide chain release factor GTP-binding subunit ERF3A	GSPT1
0	0	0	1	n. def.	n. def.	n. def.	0.703189	0	0	0	1	0	0	0	0	0	0	0	0	0	23905000	7073700	16831000			1	1	1	4.3	4.3	4.3	20.61	0.0021288	3.1172	23905000	7073700	16831000	0.213071	-2439325	-0.53444	n. def.	H3BTH5;H3BRB3;Q14807	H3BTH5;H3BRB3;Q14807	Kinesin-like protein;Kinesin-like protein KIF22	KIF22
2	3	0	1	0.87578	0.650029	n. def.	0.525367	1	3	0	1	34945000	14450000	20496000	116230000	45126000	71104000	0	0	0	50322000	22910000	27412000			3	3	3	5.7	5.7	5.7	56.668	0	5.3195	321770000	156390000	165380000	0.204684	-9131500	-0.516187	0.650029	H3BS42;Q9H5H4	H3BS42;Q9H5H4	Zinc finger protein 768	ZNF768
0	0	0	0	n. def.	n. def.	n. def.	n. def.	0	0	0	0	0	0	0	0	0	0	0	0	0	0	0	0			1	1	1	9.3	9.3	9.3	16.136	0.0079404	2.3862	22143000	17379000	4764100	0	0	0	n. def.	H3BUU5;P08047	H3BUU5;P08047	Transcription factor Sp1	SP1
9	8	6	8	-0.152115	0.00776951	-0.194972	0.126709	8	8	6	7	332280000	177720000	154560000	338950000	149950000	188990000	280870000	131420000	149450000	319340000	149430000	169910000			11	11	11	12.9	12.9	12.9	130.55	0	34.999	1879800000	986550000	893290000	0.47155	-13597500	-1.04183	-0.0721729	H7BXY3;Q7L2E3	H7BXY3;Q7L2E3	Putative ATP-dependent RNA helicase DHX30	DHX30
2	1	0	1	1.40152	0.0298416	n. def.	-0.0591643	2	1	0	2	204040000	42214000	161830000	31492000	13602000	17889000	0	0	0	134510000	70347000	64164000			2	2	2	3.2	3.2	3.2	109.13	0	8.6428	488770000	172320000	316450000	0.315113	-29430000	-0.745667	0.0298416	H7BYN4;Q02241;H0YKQ5	H7BYN4;Q02241;H0YKQ5	Kinesin-like protein;Kinesin-like protein KIF23	KIF23
0	0	0	1	n. def.	n. def.	n. def.	n. def.	0	0	0	0	0	0	0	0	0	0	0	0	0	0	0	0			1	1	1	6.5	6.5	6.5	29.64	0	6.9832	37256000	30543000	6713300	0	0	0	n. def.	H7BYZ9;Q5VT66	H7BYZ9;Q5VT66	Mitochondrial amidoxime-reducing component 1	2019-03-01
0	0	0	1	n. def.	n. def.	n. def.	-0.492667	0	0	0	1	0	0	0	0	0	0	0	0	0	59414000	33207000	26207000			1	1	1	4.2	4.2	4.2	26.166	0.0021097	3.0203	427400000	168130000	259260000	0.0584859	1750000	0.165474	n. def.	H7BZ75;O75600	H7BZ75;O75600	2-amino-3-ketobutyrate coenzyme A ligase, mitochondrial	GCAT
3	4	4	3	-1.47887	-1.47065	-1.33057	-1.68664	1	1	1	1	68311000	52649000	15661000	104290000	77078000	27211000	109360000	70266000	39092000	46944000	31143000	15801000	+	DMSO_LLOMe	7	1	1	48	11.4	11.4	13.519	0	14.842	986680000	721920000	264760000	1.53698	33342750	2.85367	-1.47476	H7BZJ3	H7BZJ3		PDIA3
1	1	1	1	-0.00127013	-0.0591191	0.0736831	0.0697022	1	1	1	1	2604500000	1300700000	1303800000	2172200000	985380000	1186800000	2269900000	954880000	1315100000	2766200000	1292100000	1474200000			1	1	1	5.4	5.4	5.4	23.413	0.0025733	2.7474	20911000000	9329300000	11582000000	0.839923	-186710048	-1.67693	0.034216	H7C0Q6;Q9C037	H7C0Q6;Q9C037	E3 ubiquitin-protein ligase TRIM4	TRIM4
0	0	0	0	n. def.	n. def.	n. def.	n. def.	0	0	0	0	0	0	0	0	0	0	0	0	0	0	0	0			2	2	2	26.9	26.9	26.9	12.038	0	14.854	641970000	302780000	339200000	0	0	0	n. def.	H7C125;P61019;E9PKL7	H7C125;P61019;E9PKL7	Ras-related protein Rab-2A	RAB2A
2	2	0	3	0.409255	-1.29332	n. def.	0.547154	2	2	0	3	90651000	57780000	32871000	62086000	41465000	20622000	0	0	0	137550000	58503000	79048000			3	3	3	10.1	10.1	10.1	30.756	0	6.3232	290290000	157750000	132540000	0.107492	6301750	0.291144	0.409255	H7C1K5;Q9NQW6;H7C1C2	H7C1K5;Q9NQW6	Actin-binding protein anillin	ANLN
0	0	0	1	n. def.	n. def.	n. def.	0.265197	0	0	0	1	0	0	0	0	0	0	0	0	0	9188100	3710800	5477300			1	1	1	5.7	5.7	5.7	23.718	0.0025813	2.7759	9188100	3710800	5477300	0.097777	-441625	-0.267006	n. def.	H7C1X9;Q9H9A5	H7C1X9;Q9H9A5	CCR4-NOT transcription complex subunit 10	CNOT10
2	1	2	2	0.138028	0.026021	0.0943712	0.126709	2	1	1	1	87580000	44375000	43205000	34998000	15195000	19803000	71434000	42941000	28493000	73253000	38671000	34582000			6	6	6	19.1	19.1	19.1	40.684	0	24.147	2776500000	1376900000	1399600000	0.174384	3774750	0.448856	0.11054	H7C2Q8;Q99848	H7C2Q8;Q99848	Probable rRNA-processing protein EBP2	EBNA1BP2
1	1	1	2	0.196733	-0.0943718	0.121944	-0.0748057	1	1	1	3	35565000	16564000	19002000	43105000	20520000	22585000	30039000	13321000	16718000	107800000	57084000	50719000			3	3	3	6.4	6.4	6.4	56.733	0	8.5401	922690000	517940000	404750000	0.0100081	-383750	-0.0297661	0.023569	H7C3A1;Q9BXP5;A0A0A0MSP6	H7C3A1;Q9BXP5	Serrate RNA effector molecule homolog	SRRT
2	0	2	2	0.952408	n. def.	0.693052	0.887369	2	0	2	2	53841000	18195000	35646000	0	0	0	66198000	24916000	41281000	74848000	25483000	49365000			2	2	2	4.3	4.3	4.3	60.235	0	5.3969	394490000	170930000	223560000	0.538544	-14424500	-1.16198	0.887369	H7C487;Q9BXB5;Q9BXB4	H7C487;Q9BXB5;Q9BXB4	Oxysterol-binding protein;Oxysterol-binding protein-related protein 10;Oxysterol-binding protein-related protein 11	OSBPL10;OSBPL11
0	0	0	0	n. def.	n. def.	n. def.	n. def.	0	0	0	0	0	0	0	0	0	0	0	0	0	0	0	0			1	1	1	9.5	9.5	9.5	22.105	0.0010959	3.4984	40561000	29302000	11260000	0	0	0	n. def.	H7C492;Q9Y276	H7C492;Q9Y276	Mitochondrial chaperone BCS1	BCS1L
1	1	1	1	0.322851	0.463936	0.275245	0.411209	1	2	2	2	18028000	8049700	9978200	59702000	20581000	39121000	103450000	40493000	62956000	56040000	23528000	32512000			1	1	1	10	10	10	18.881	0	15.916	247770000	98618000	149150000	0.456973	-12978875	-1.01525	0.36703	H7C4F6;O00629	H7C4F6;O00629	Importin subunit alpha-3	KPNA4
1	1	1	1	1.12592	0.673104	0.133037	0.0610158	1	1	1	1	7904500	3501600	4402800	9504600	3588900	5915700	11841000	5051300	6789700	10922000	4439000	6483300	+	DMSO_LLOMe	1	1	1	0.8	0.8	0.8	130.08	0.0083456	2.2992	40172000	16581000	23591000	1.45691	-1752675	-2.71397	0.403071	H7C5E4;Q8IZH2	H7C5E4;Q8IZH2	5-3 exoribonuclease 1	XRN1
0	0	0	1	n. def.	n. def.	n. def.	0.705049	0	0	0	1	0	0	0	0	0	0	0	0	0	15927000	4116600	11810000			1	1	1	1.1	1.1	1.1	152.53	0	30.395	15927000	4116600	11810000	0.250993	-1923350	-0.615133	n. def.	I1E4Y6;Q6Y7W6	I1E4Y6;Q6Y7W6	PERQ amino acid-rich with GYF domain-containing protein 2	GIGYF2
1	0	0	1	-0.378963	n. def.	n. def.	-0.174475	1	0	0	1	7620400	3275800	4344600	0	0	0	0	0	0	14819000	8098200	6721100			2	2	2	6.2	6.2	6.2	42.208	0.00058754	4.489	85675000	49584000	36091000	0.0102057	77075	0.0303471	n. def.	I3L0A0;A0A0A0MSL3;G3V2F7;Q5TGE2;Q13404;A5PLL7	I3L0A0;A0A0A0MSL3;G3V2F7;Q5TGE2;Q13404;A5PLL7	Ubiquitin-conjugating enzyme E2 variant 1;Transmembrane protein 189	TMEM189-UBE2V1;UBE2V1;TMEM189
2	2	3	1	0.294312	0.018919	0.189287	-0.103457	2	2	3	1	69182000	32594000	36588000	77809000	35012000	42797000	124960000	45869000	79087000	54020000	27339000	26681000			3	3	2	20.4	20.4	16.9	25.72	0	6.0301	676330000	328340000	347990000	0.404576	-11084750	-0.918184	0.104103	I3L0E3;E9PE17;Q9Y2R5;K7ERG6;E7ENB8;M0QZA4;M0R099;A0A087WXU7;M0R1T0;F8WEN0;C9JUE3;C9J3R7;M0R1K6;I3L137;K7ENX6;M0R1N1;E5RGH0;E5RGC2;M0R0I7;M0QYU5;Q6IQ01;M0R183;M0R079;M0QZ38;M0QX59;M0R2R1;M0R0C2;M0QXZ4;F8WBQ5;M0QYA4;F5H490;E9PPF8;E9PIN4;M0R1V2;K7EJG2;E9PLW9;C9K0H2;M0QYA6;M0QYM6;J3KQN0;E9PN20;V9GYJ2;M0QZA2;F6W2C3;M0QYV6;M0QZG9;E9PLF5;M0R3A5;K7ENW2;K7EIP5;A0A0A0MRD3;M0R2P3;K7ERS7;K7EL03;L0R8M2;A0A0B4…	I3L0E3;E9PE17;Q9Y2R5	28S ribosomal protein S17, mitochondrial	hCG_1984214;MRPS17
4	6	8	7	0.137766	-0.0437203	-0.0720429	0.0691523	4	6	8	8	296190000	158200000	137990000	467230000	274540000	192690000	704760000	322960000	381800000	836220000	408500000	427710000			11	11	11	33.3	33.3	33.3	50.519	0	44.942	3798500000	2099700000	1698800000	0.0233091	6002496	0.0683294	0.012716	I3L0H8;Q9NUU7;F6QDS0;H3BQK0;Q9UMR2;I3L352;H3BN59;H3BTB3;H3BMQ5;H0YD26;A0A1B0GV69;E9PR46;J3QL17;Q9UHL0	I3L0H8;Q9NUU7;F6QDS0;H3BQK0;Q9UMR2;I3L352	ATP-dependent RNA helicase DDX19A;ATP-dependent RNA helicase DDX19B	DDX19A;DDX19B
0	1	2	1	n. def.	-0.604235	-0.0859101	-0.973922	0	1	1	1	0	0	0	13299000	7901600	5397500	13351000	7295100	6055700	18593000	13999000	4594000			2	2	2	3	3	3	82.091	0.00055006	3.5332	45243000	29196000	16047000	0.46775	3287125	1.03492	-0.604235	I3L0N3;P46459;I3L0L3	I3L0N3;P46459;I3L0L3	Vesicle-fusing ATPase	NSF
1	0	0	2	-0.293235	n. def.	n. def.	-0.574842	1	0	0	2	203700000	123090000	80610000	0	0	0	0	0	0	248540000	151040000	97508000			2	2	2	16	16	16	15.604	0	6.3873	452240000	274120000	178120000	0.198983	24003000	0.503685	n. def.	I3L1Y9;Q96CP2;I3L4I0	I3L1Y9;Q96CP2;I3L4I0	FLYWCH family member 2	FLYWCH2
2	2	2	2	-0.39973	-0.399597	-0.202041	-0.354372	2	2	2	2	81319000	46816000	34503000	70562000	34424000	36138000	81164000	36868000	44296000	88960000	46463000	42497000			2	2	2	23.8	23.8	23.8	10.978	0	5.9044	649080000	341970000	307110000	0.173107	1784250	0.445967	-0.376985	J3QS48;I3L295;J3KTK8;J3QQZ4;J3KT75;J3QW43;J3QRD5;O75352;J3KSI4;I3L405;I3L261;I3L1D2;I3L4E0	J3QS48;I3L295;J3KTK8;J3QQZ4;J3KT75;J3QW43;J3QRD5;O75352;J3KSI4;I3L405;I3L261;I3L1D2;I3L4E0	Mannose-P-dolichol utilization defect 1 protein	MPDU1
2	2	5	2	-0.196277	0.361432	-0.0752919	-0.390888	2	2	6	2	116680000	64434000	52248000	141480000	58857000	82619000	217490000	107360000	110130000	137060000	64036000	73027000			6	6	6	5.3	5.3	5.3	138.23	0	13.148	894480000	477180000	417300000	0.133321	-5834250	-0.353696	-0.135784	I3L2B0;K7EIG1;O75153	I3L2B0;K7EIG1;O75153	Clustered mitochondria protein homolog	CLUH
12	13	16	13	0.319965	0.436268	0.379288	0.14965	14	15	19	16	1741500000	730130000	1011400000	1501000000	587400000	913600000	1894300000	711120000	1183100000	1658900000	715330000	943580000	+	DMSO_LLOMe	17	17	17	21.6	21.6	21.6	118.82	0	87.918	10466000000	4991800000	5474000000	2.50139	-326925024	-4.75201	0.349626	I3L2C7;P57678;I3L399;I3L4A4;I3L4M4;E7EN12;I3L1J7	I3L2C7;P57678	Gem-associated protein 4	GEMIN4
1	0	0	1	2.29502	n. def.	n. def.	2.30579	1	0	0	2	103190000	14169000	89021000	0	0	0	0	0	0	460620000	100300000	360320000			1	1	1	7.4	7.4	7.4	19.219	0.0088235	2.2874	2242100000	691060000	1551000000	0.418687	-83718000	-0.944578	n. def.	I3L2H6;I3L2Q9;Q9H2F3	I3L2H6;I3L2Q9;Q9H2F3	3 beta-hydroxysteroid dehydrogenase type 7	HSD3B7
1	1	0	1	0.659011	0.68724	n. def.	0.442545	1	1	0	1	44953000	15586000	29367000	44874000	13232000	31642000	0	0	0	50639000	18572000	32066000			1	1	1	2.8	2.8	2.8	48.07	0.0026096	2.8602	188320000	84105000	104210000	0.61688	-11421250	-1.29904	0.659011	I3L4J1;Q9UN37;O75351;Q6PIW4	I3L4J1;Q9UN37;O75351;Q6PIW4	Vacuolar protein sorting-associated protein 4A;Vacuolar protein sorting-associated protein 4B;Fidgetin-like protein 1	VPS4A;VPS4B;FIGNL1
0	1	1	0	n. def.	-4.02555	-3.84125	n. def.	0	1	1	0	0	0	0	370220000	317230000	52990000	432490000	373000000	59491000	0	0	0			3	3	3	6	6	6	78.77	0	4.9584	886860000	774380000	112480000	0.688406	144437254	1.42178	n. def.	J3KMX1;Q99567;I3L245	J3KMX1;Q99567	Nuclear pore complex protein Nup88	NUP88
8	10	15	7	0.52697	0.562279	0.542308	0.419539	8	8	15	8	571460000	397310000	174150000	318980000	110730000	208260000	719010000	245990000	473020000	513940000	216530000	297410000			20	20	20	14.7	14.7	14.7	223.69	0	70.696	3407800000	1715700000	1692100000	0.202041	-45569992	-0.5104	0.534639	J3KN16;Q5VYK3;R4GMY1;F6XAQ5;R4GMY3	J3KN16;Q5VYK3	Proteasome-associated protein ECM29 homolog	KIAA0368;ECM29
2	2	2	0	-1.2069	-0.504489	-0.112397	n. def.	2	2	1	0	132230000	88848000	43382000	141580000	93076000	48499000	106200000	48091000	58113000	0	0	0			2	2	2	4.1	4.1	4.1	48.519	0.0021265	3.1035	380010000	230010000	149990000	0.339344	20005250	0.793372	-0.504489	S4R3Q9;J3KNA0;Q15070;C9JC63;E7EVY0	S4R3Q9;J3KNA0;Q15070;C9JC63;E7EVY0	Mitochondrial inner membrane protein OXA1L	OXA1L
2	2	3	2	-0.201045	-0.721516	-0.674084	-0.413442	2	2	3	2	81579000	45483000	36096000	118200000	70336000	47861000	166520000	77938000	88586000	89147000	53426000	35722000			3	3	3	6.2	6.2	6.2	71.648	0	10.286	664540000	367530000	297010000	0.276723	9729500	0.668326	-0.543763	J3KNN5;Q9UJV9;H0Y8L8	J3KNN5;Q9UJV9	Probable ATP-dependent RNA helicase DDX41	DDX41
3	0	0	2	-0.220278	n. def.	n. def.	-0.226797	2	0	0	2	138290000	77071000	61223000	0	0	0	0	0	0	170910000	95009000	75897000			3	3	3	31.5	31.5	31.5	15.156	0	24.792	1280700000	754290000	526460000	0.0998543	8740000	0.272197	n. def.	J3QL05;J3KP15;Q01130;Q9BRL6	J3QL05;J3KP15;Q01130	Serine/arginine-rich splicing factor 2	SRSF2
1	1	0	0	-4.02576	-3.98327	n. def.	n. def.	1	1	0	0	89772000	85875000	3897200	62946000	59562000	3384600	0	0	0	0	0	0			1	1	1	2.4	2.4	2.4	68.295	0.0070175	2.4596	152720000	145440000	7281800	0.789225	34538800	1.59209	n. def.	J3KP75;O75167	J3KP75;O75167	Phosphatase and actin regulator;Phosphatase and actin regulator 2	PHACTR2
5	4	4	3	0.0668125	0.0825663	0.0333701	0.148999	3	3	3	2	195190000	97706000	97482000	150790000	61491000	89297000	152560000	59706000	92855000	146770000	78659000	68112000			5	5	5	12.9	12.9	12.9	58.22	0	53.219	777630000	372430000	405200000	0.526903	-12546000	-1.14132	0.0746894	J3KPP4;O95232;D6RDI2;E7EN55;C9JL41;H0YA81	J3KPP4;O95232	Luc7-like protein 3	LUC7L3
0	0	1	2	n. def.	n. def.	-0.642684	-0.641896	0	0	1	2	0	0	0	0	0	0	48198000	25898000	22300000	160820000	104290000	56532000			2	2	2	8.2	8.2	8.2	42.692	0	6.1605	209020000	130190000	78832000	0.178231	12839000	0.45753	n. def.	J3KPT4;Q9H4I3	J3KPT4;Q9H4I3	TraB domain-containing protein	TRABD
14	14	14	15	-0.183753	-0.191458	-0.228706	-0.0564162	19	18	19	17	5120100000	2917600000	2202500000	4718400000	2394300000	2324000000	4601000000	2380300000	2220800000	5149900000	2708600000	2441300000			15	15	15	57.7	57.7	57.7	33.239	0	124.92	46497000000	26208000000	20289000000	1.12131	303049984	2.14498	-0.187605	J3KPX7;Q99623;F5GY37;F5GWA7;F5H3X6;F5H0C5;F5H2D2;U3KPZ5	J3KPX7;Q99623;F5GY37;F5GWA7;F5H3X6	Prohibitin-2	PHB2
2	1	1	1	0.298541	-0.925933	-0.40744	-0.857391	2	1	1	1	290850000	114630000	176220000	64137000	37272000	26865000	59883000	32167000	27716000	82036000	50710000	31326000			3	3	3	16.9	16.9	16.9	23.566	0	7.4867	789440000	361560000	427880000	0.0581612	-6837000	-0.164607	-0.632415	J3QL24;J3QKT4;J3KQ22;P32322;J3QR88;J3QLK9;J3QL23;J3QL32;E2QRB3;J3KSA9	J3QL24;J3QKT4;J3KQ22;P32322;J3QR88;J3QLK9;J3QL23;J3QL32;E2QRB3	Pyrroline-5-carboxylate reductase;Pyrroline-5-carboxylate reductase 1, mitochondrial	PYCR1
2	2	1	2	0.511772	n. def.	0.0565835	0.196985	2	0	1	2	72770000	31684000	41086000	0	0	0	32818000	14202000	18616000	79441000	34036000	45404000			4	4	4	11.1	11.1	11.1	46.937	0	15.721	1239000000	592660000	646360000	0.186374	-6296000	-0.475767	0.196985	J3KQ32;Q9NTK5;C9JTK6;C9JCJ9	J3KQ32;Q9NTK5;C9JTK6	Obg-like ATPase 1	OLA1
0	1	1	1	n. def.	-0.596449	0.156526	n. def.	0	1	1	0	0	0	0	8006600	4210000	3796600	15340000	6664400	8675700	0	0	0			2	2	2	24.4	24.4	24.4	19.325	0.00056948	4.0014	442290000	265280000	177010000	0.053301	-399475	-0.151559	n. def.	J3KQ48;Q9Y3E5	J3KQ48;Q9Y3E5	Peptidyl-tRNA hydrolase 2, mitochondrial	PTRH2
6	6	5	6	-0.060307	-0.19314	-0.198047	-0.112615	8	8	7	8	3387000000	1763000000	1624100000	3334200000	1611000000	1723200000	2264900000	1146600000	1118300000	3165300000	1507900000	1657400000			6	6	6	33.8	33.8	33.8	16.378	0	21.102	18414000000	9722100000	8692300000	0.0430446	-23624992	-0.123638	-0.152877	J3KQN4;P83881;H0Y5B4;H7BZ11;Q969Q0;R4GN19;H7BY91;H0Y3V9	J3KQN4;P83881;H0Y5B4;H7BZ11;Q969Q0;R4GN19	60S ribosomal protein L36a;60S ribosomal protein L36a-like	RPL36A;RPL36A-HNRNPH2;RPL36AL
2	2	4	1	0.124196	0.716069	0.234011	0.808509	2	2	4	1	106380000	58679000	47704000	73567000	31294000	42273000	106010000	43228000	62781000	23610000	9780600	13830000			5	5	5	4.1	4.1	4.1	136.55	0	13.047	398810000	201250000	197560000	0.155704	-5901600	-0.406168	0.47504	J3KR97;Q9BTW9;I3L0V3;I3L163;I3L439;A0A0J9YYG2;A0A0J9YVU1;I3L4D2;I3L3H4;I3L131;I3L143;A0A0J9YWI5;A0A0J9YVR1	J3KR97;Q9BTW9	Tubulin-specific chaperone D	TBCD
0	1	0	0	n. def.	n. def.	n. def.	n. def.	0	0	0	0	0	0	0	0	0	0	0	0	0	0	0	0			1	1	1	5	5	5	23.361	0.0070423	2.4733	0	0	0	0	0	0	n. def.	J3QQM0;J3KSG2;Q5M775	J3QQM0;J3KSG2;Q5M775	Cytospin-B	SPECC1
1	0	0	0	-0.325087	n. def.	n. def.	n. def.	1	0	0	0	111350000	63581000	47769000	0	0	0	0	0	0	0	0	0			1	1	1	8.7	8.7	8.7	10.976	0.0079681	2.3975	372140000	221520000	150620000	0.0711107	3953000	0.198827	n. def.	J3KT68;Q5BJF2	J3KT68;Q5BJF2	Transmembrane protein 97	TMEM97
3	2	3	3	0.0216219	0.0399806	0.299245	-0.0756873	3	2	3	3	74356000	36827000	37529000	48191000	22066000	26125000	81353000	41253000	40101000	90877000	42290000	48587000			3	3	3	17.8	17.8	17.8	26.698	0	8.1913	314220000	149780000	164440000	0.142984	-2476500	-0.376536	0.0308012	J3QLN8;J3KT86;Q96GD4;J3QR41;J3KTD6;J3KRJ2;J3KRF8	J3QLN8;J3KT86;Q96GD4;J3QR41;J3KTD6	Aurora kinase B	AURKB
30	27	27	25	-0.152596	-0.192826	-0.270556	-0.248228	41	37	36	36	10426000000	5806800000	4619600000	9309000000	4410100000	4898900000	9098500000	4619800000	4478800000	11308000000	6419900000	4888000000			33	33	24	50.7	50.7	36.6	69.086	0	226.39	75097000000	42559000000	32538000000	0.56425	592825088	1.20732	-0.220527	J3KTA4;P17844;J3QRQ7;J3QSF1;J3KRZ1;J3KRX8;J3QR02;X6RLV5;J3QRN5	J3KTA4;P17844	Probable ATP-dependent RNA helicase DDX5	DDX5
6	6	6	7	-0.107446	-0.0527154	-0.0701939	-0.0110064	8	8	10	10	4394000000	2442300000	1951600000	3397200000	1651300000	1745900000	3706700000	1771900000	1934700000	4245400000	2134600000	2110900000			9	9	9	32.6	32.6	32.6	23.134	0	63.966	43658000000	24165000000	19493000000	0.123507	64249952	0.330197	-0.0614546	J3QR09;J3KTE4;P84098;J3QL15	J3QR09;J3KTE4;P84098;J3QL15	Ribosomal protein L19;60S ribosomal protein L19	RPL19
1	1	0	2	0.262433	0.15549	n. def.	0.400429	1	1	0	1	67268000	31247000	36021000	76288000	33370000	42918000	0	0	0	76242000	32093000	44148000			2	2	2	2	2	2	104.93	0.00060024	4.8124	483910000	264560000	219340000	0.197561	-6594250	-0.500557	0.262433	J3QK89;Q8IWX8	J3QK89;Q8IWX8	Calcium homeostasis endoplasmic reticulum protein	CHERP
1	0	1	0	n. def.	n. def.	-0.347032	n. def.	0	0	1	0	0	0	0	0	0	0	18790000	10449000	8341600	0	0	0			1	1	1	5.5	5.5	5.5	33.469	0.0045965	2.6408	18790000	10449000	8341600	0.0555528	526850	0.157618	n. def.	J3QKW1;M0R0P9;P31751	J3QKW1;M0R0P9;P31751	RAC-beta serine/threonine-protein kinase	AKT2
4	5	6	6	-0.0913101	0.176961	-0.127211	-0.00977119	4	6	8	7	184510000	93976000	90539000	232940000	106680000	126260000	373690000	158310000	215380000	434070000	220690000	213380000			7	7	7	18	18	18	62.101	0	49.662	2236700000	1108200000	1128500000	0.147072	-16475750	-0.386111	-0.0505406	J3QL54;Q9BW27;J3QLV0;J3QLD4;J3KT10;J3QLH0;J3QS63;J3KTC7;J3QL91;F5H0W7	J3QL54;Q9BW27;J3QLV0;J3QLD4;J3KT10	Nuclear pore complex protein Nup85	NUP85
3	3	3	4	-0.222212	-0.375796	-0.394392	-0.185081	3	4	4	4	339530000	195210000	144320000	420250000	230570000	189680000	485750000	263140000	222610000	597960000	392390000	205570000			5	5	5	23.1	23.1	23.1	17.546	0	9.6744	4001000000	2330400000	1670700000	0.870848	79782504	1.7285	-0.299004	J3QLE5;P63162;P14678;J3KRY3;S4R3P3	J3QLE5;P63162;P14678	Small nuclear ribonucleoprotein-associated protein N;Small nuclear ribonucleoprotein-associated proteins B and B	SNRPN;SNRPB
1	0	0	1	-0.42876	n. def.	n. def.	-0.322993	1	0	0	1	31544000	16985000	14559000	0	0	0	0	0	0	45825000	27801000	18023000			2	2	2	13.2	13.2	13.2	17.517	0.0021164	3.0434	100000000	53686000	46316000	0.138748	3051000	0.36656	n. def.	J3QLR8;Q9Y3D9	J3QLR8;Q9Y3D9	28S ribosomal protein S23, mitochondrial	MRPS23
9	9	9	8	-0.100608	-0.179776	-0.083187	-0.118617	13	14	14	12	15642000000	8804900000	6836900000	11796000000	5841800000	5954400000	10938000000	5318600000	5619600000	12575000000	6503300000	6071400000			9	9	9	42.6	42.6	42.6	21.728	0	55.735	96836000000	53335000000	43501000000	0.24986	496575104	0.612762	-0.109613	J3QQ67;Q07020;G3V203;H0YHA7;F8VYV2;A0A075B7A0;F8VUA6;F8VXR6	J3QQ67;Q07020;G3V203;H0YHA7;F8VYV2;A0A075B7A0;F8VUA6	60S ribosomal protein L18	RPL18
0	0	0	0	n. def.	n. def.	n. def.	n. def.	0	0	0	0	0	0	0	0	0	0	0	0	0	0	0	0			2	2	2	25	25	25	13.92	0.0050787	2.5787	82609000	64430000	18179000	0	0	0	n. def.	J3QQV6;Q9NVS9	J3QQV6;Q9NVS9	Pyridoxine-5-phosphate oxidase	PNPO
0	0	0	1	n. def.	n. def.	n. def.	0.0140695	0	0	0	1	0	0	0	0	0	0	0	0	0	17470000	9228400	8241800			2	2	2	3.1	3.1	3.1	80.321	0.0021153	3.0424	346080000	291670000	54419000	0.0273166	246650	0.0797383	n. def.	J3QQW9;Q15022	J3QQW9;Q15022	Polycomb protein SUZ12	SUZ12
2	2	2	2	-0.599921	-2.26472	-2.21317	-0.15946	2	2	2	2	217620000	155000000	62622000	1588600000	1527200000	61462000	1130200000	1074400000	55796000	179910000	96211000	83696000			2	2	2	22.1	22.1	22.1	11.372	0	9.8594	3621800000	3134200000	487680000	0.937642	647308750	1.83961	-1.40655	J3QQY2;J9JIE6;Q9UM00;J3KS45	J3QQY2;J9JIE6;Q9UM00;J3KS45	Transmembrane and coiled-coil domain-containing protein 1	TMCO1
0	1	1	1	n. def.	n. def.	n. def.	n. def.	0	0	0	0	0	0	0	0	0	0	0	0	0	0	0	0			1	1	1	25	25	25	5.4813	0.002113	3.0393	0	0	0	0	0	0	n. def.	J3QR62	J3QR62		DDX5
2	1	1	1	-0.0345445	0.0786098	0.271067	0.12618	2	1	1	1	142000000	80148000	61850000	32166000	14998000	17168000	31754000	13449000	18305000	29379000	15771000	13608000			2	2	2	23.1	23.1	23.1	11.075	0	7.0852	333810000	186330000	147480000	0.05957	3358750	0.168368	0.102395	K7ES20;K7ENC6;J3QRG6;P42771;P42772	K7ES20;K7ENC6;J3QRG6;P42771;P42772	Cyclin-dependent kinase inhibitor 2A;Cyclin-dependent kinase 4 inhibitor B	CDKN2A;CDKN2B
7	7	7	7	-0.0202381	-0.0454761	-0.0209697	0.0233263	10	11	10	10	4550800000	2551300000	1999600000	5573100000	2715400000	2857700000	4499100000	2118100000	2381000000	6464400000	3314100000	3150300000			9	9	9	49.2	49.2	49.2	20.457	0	98.116	35557000000	19310000000	16247000000	0.0786711	77575008	0.218458	-0.0206039	J3QRS3;P19105;O14950;P24844;J3KTJ1	J3QRS3;P19105;O14950;P24844;J3KTJ1	Myosin regulatory light chain 12A;Myosin regulatory light chain 12B;Myosin regulatory light polypeptide 9	MYL12A;MYL12B;MYL9
2	2	2	1	-0.197385	-0.0177091	-0.217222	-0.141478	2	2	3	1	388630000	208710000	179920000	302740000	110430000	192310000	362470000	186100000	176370000	229950000	113570000	116390000			2	2	2	4.1	4.1	4.1	52.541	0	7.5693	1581700000	756620000	825040000	0.144957	-11545000	-0.381163	-0.169431	J3QRS9;X6R4W8;O43670;J3QS27;J3KTL1;J3KRB6;J3KRW6;H0Y3M2	J3QRS9;X6R4W8;O43670;J3QS27;J3KTL1;J3KRB6;J3KRW6;H0Y3M2	BUB3-interacting and GLEBS motif-containing protein ZNF207	ZNF207
2	1	1	2	-0.0829121	-0.309735	-0.174019	-0.124896	2	1	1	2	80029000	38153000	41876000	53976000	27423000	26553000	19422000	8245900	11176000	90052000	43137000	46915000			2	2	2	10.1	10.1	10.1	29.908	0.00060096	4.8362	292580000	138050000	154530000	0.0768827	-2390275	-0.213837	-0.149458	J3QSB2;J3QRV9;O75616;J3QT61	J3QSB2;J3QRV9;O75616;J3QT61	GTPase Era, mitochondrial	ERAL1
10	9	10	10	-0.0100618	0.135141	0.100843	0.0366088	10	11	11	10	2084800000	1137600000	947180000	2351600000	1040200000	1311300000	2299300000	1069400000	1229900000	2382700000	1185500000	1197100000			11	11	11	55	55	55	31.703	0	122.16	14948000000	7876700000	7071200000	0.31358	-63195008	-0.742621	0.0687259	J3QT28;O43684;J3QSX4	J3QT28;O43684;J3QSX4	Mitotic checkpoint protein BUB3	BUB3
1	1	0	0	0.0492126	0.1129	n. def.	n. def.	1	1	0	0	19690000	9623700	10066000	24857000	9723400	15134000	0	0	0	0	0	0			1	1	1	2.8	2.8	2.8	44.609	0.0016069	3.2317	163800000	78495000	85307000	0.115697	-1463225	-0.311263	n. def.	J9JIC5;Q9HAS0	J9JIC5;Q9HAS0	Protein Njmu-R1	C17orf75
1	1	2	2	-0.0471148	0.400538	0.349931	0.20364	1	1	2	2	35762000	18905000	16857000	42156000	15805000	26351000	77537000	33999000	43538000	71257000	27125000	44131000			3	3	3	23.8	23.8	23.8	17.644	0	23.817	575350000	323520000	251830000	0.511525	-8760750	-1.11389	0.276786	K7EIE9;K7EQG9;P17706;K7EIY0;K7ENP9	K7EIE9;K7EQG9;P17706	Tyrosine-protein phosphatase non-receptor type;Tyrosine-protein phosphatase non-receptor type 2	PTPN2
1	1	1	1	2.73602	2.56137	2.50622	2.58969	1	1	1	1	1128600000	158770000	969820000	1489300000	172880000	1316400000	1549100000	201800000	1347200000	1303600000	180880000	1122700000	+	DMSO_LLOMe	1	1	1	9.4	9.4	9.4	13.999	0.00057737	4.1822	7826500000	1702000000	6124500000	4.55847	-1010447516	-11.3767	2.57553	K7EM02;K7EIJ8;Q8IYT4	K7EM02;K7EIJ8;Q8IYT4	Katanin p60 ATPase-containing subunit A-like 2	KATNAL2
3	3	4	4	-0.185934	-0.452175	-0.213688	-0.102481	3	4	4	4	118490000	68147000	50341000	220140000	111850000	108300000	133800000	67360000	66440000	210310000	119240000	91069000			4	4	4	31.3	31.3	31.3	21.809	0	7.3007	861870000	456260000	405610000	0.275898	12611750	0.666639	-0.199811	K7EIN2;Q9BRJ7;K7ENA3;W4VSQ8	K7EIN2;Q9BRJ7;K7ENA3;W4VSQ8	Protein syndesmos	NUDT16L1
0	0	0	1	n. def.	n. def.	n. def.	n. def.	0	0	0	0	0	0	0	0	0	0	0	0	0	13608000	0	13608000			1	1	1	18.9	18.9	18.9	8.202	0.00056818	3.9767	13608000	0	13608000	0.44865	-3402000	-1	n. def.	U3KQF4;K7EIY6;Q9BV68	U3KQF4;K7EIY6;Q9BV68	E3 ubiquitin-protein ligase RNF126	RNF126
1	1	0	1	0.639788	0.626486	n. def.	1.22373	1	1	0	1	98147000	44052000	54095000	78488000	26332000	52156000	0	0	0	99926000	36017000	63909000			3	3	3	18.6	18.6	18.6	19.781	0	5.0029	683250000	295420000	387830000	0.406161	-15939750	-0.921158	0.639788	K7EJC1;K7EJR3;R4GMR5;P48556	K7EJC1;K7EJR3;R4GMR5;P48556	26S proteasome non-ATPase regulatory subunit 8	PSMD8
6	8	6	5	-0.430606	-0.478768	-0.552706	0.0553346	6	7	5	5	195790000	122840000	72947000	276090000	131120000	144970000	139940000	77832000	62110000	195350000	98371000	96978000			11	11	11	18.7	18.7	18.7	93.296	0	27.777	1636300000	889070000	747230000	0.24533	13289500	0.603264	-0.454687	K7EJE8;K7EKE6;P36776;K7ER27;K7ER56;K7ERR6	K7EJE8;K7EKE6;P36776	Lon protease homolog, mitochondrial	LONP1
5	4	3	4	n. def.	n. def.	n. def.	n. def.	0	0	0	0	67087000	40742000	26345000	0	0	0	0	0	0	0	0	0			6	1	1	50	24.2	24.2	14.914	0	26.131	696870000	318590000	378280000	0.109763	3599250	0.296737	n. def.	K7EK07;P84243;Q16695;P68431;K7EMV3;B4DEB1;K7ES00;Q6NXT2;K7EP01	K7EK07;P84243;Q16695;P68431;K7EMV3;B4DEB1;K7ES00;Q6NXT2	Histone H3;Histone H3.3;Histone H3.1t;Histone H3.1;Histone H3.3C	H3F3B;H3F3A;HIST3H3;HIST1H3A;H3F3C
3	3	3	1	-0.266437	-0.330502	-0.350854	-0.0556363	3	4	3	2	194210000	97962000	96248000	143920000	71095000	72826000	140110000	67716000	72391000	112260000	65451000	46806000			3	3	3	17.7	17.7	17.7	35.02	0	21.389	1636500000	989410000	647120000	0.101606	3488250	0.276562	-0.298469	K7EQ02;K7EQ55;K7EK33;Q96EP5	K7EQ02;K7EQ55;K7EK33;Q96EP5	DAZ-associated protein 1	DAZAP1
3	3	1	1	-0.675973	-0.410793	0.69439	-2.15104	3	3	1	1	508380000	396990000	111390000	494090000	356350000	137730000	23168000	7691000	15477000	661670000	531560000	130120000			3	3	3	15.2	15.2	15.2	21.296	0	10.146	1877200000	1427700000	449500000	1.00377	224468508	1.94944	-0.543383	K7EK42;Q99426;K7EP07;K7EL99	K7EK42;Q99426;K7EP07	Tubulin-folding cofactor B	TBCB
0	0	0	0	n. def.	n. def.	n. def.	n. def.	0	0	0	0	0	0	0	0	0	0	0	0	0	0	0	0			1	1	1	13.4	13.4	13.4	15.035	0.00057208	4.0727	598240000	407130000	191110000	0	0	0	n. def.	K7EL66;K7ERD8;Q15555	K7EL66;K7ERD8;Q15555	Microtubule-associated protein RP/EB family member 2	MAPRE2
2	2	2	3	-0.304469	-0.657991	-0.282386	-0.221808	4	3	2	6	612050000	353290000	258770000	91516000	51150000	40366000	243370000	122290000	121080000	912890000	480950000	431940000			3	3	3	40.1	40.1	40.1	17.723	0	31.529	7850300000	4282800000	3567600000	0.109152	38881000	0.295234	-0.293428	K7ELC2;P62841;K7EM56;A0A0B4J2B4;K7EJ78;S4R417;K7EQJ5;S4R456	K7ELC2;P62841;K7EM56;A0A0B4J2B4;K7EJ78;S4R417;K7EQJ5	40S ribosomal protein S15	RPS15
0	1	1	2	n. def.	0.126444	-0.199951	-0.0350174	0	1	1	2	0	0	0	142230000	68774000	73459000	90139000	49219000	40920000	191310000	101790000	89528000			3	3	3	20.4	20.4	20.4	24.955	0.00059701	4.7415	602420000	340500000	261920000	0.0477863	3969000	0.136613	-0.0350174	K7ELG9;Q3MHD2	K7ELG9;Q3MHD2	Protein LSM12 homolog	LSM12
0	1	1	0	n. def.	-3.18574	-2.03979	n. def.	0	1	1	0	0	0	0	47934000	42267000	5667100	30642000	25743000	4899000	0	0	0			1	1	1	9.8	9.8	9.8	15.132	0.0021299	3.124	78577000	68010000	10566000	0.657342	14360975	1.36871	n. def.	K7ELI7;Q13472	K7ELI7;Q13472	DNA topoisomerase 3-alpha	TOP3A
3	4	2	5	-1.53466	-2.19298	-2.05182	-1.17394	3	3	1	4	132250000	96305000	35941000	201940000	165620000	36320000	65002000	49136000	15865000	264760000	184550000	80207000			10	10	10	22.4	22.4	22.4	60.192	0	38.517	2701700000	2275300000	426430000	1.27153	81819500	2.39698	-1.79324	K7ELL7;P14314;A0A0C4DGP4;K7EPW7;K7EKX1;K7EJ70	K7ELL7;P14314	Glucosidase 2 subunit beta	PRKCSH
0	0	0	0	n. def.	n. def.	n. def.	n. def.	0	0	0	0	0	0	0	0	0	0	0	0	0	0	0	0			2	2	2	25	25	25	13.389	0	6.026	548620000	362680000	185940000	0	0	0	n. def.	K7EM09;K7EPR0;K7ELQ9;Q6UW68	K7EM09;K7EPR0;K7ELQ9;Q6UW68	Transmembrane protein 205	TMEM205
0	1	0	1	n. def.	n. def.	n. def.	-0.907278	0	0	0	1	0	0	0	10807000	0	10807000	0	0	0	41847000	24225000	17621000			2	2	2	19	19	19	17.347	0	14.247	82685000	46994000	35691000	0.049439	-1050750	-0.141108	n. def.	K7EM13;K7EPB2;P10644	K7EM13;K7EPB2;P10644	cAMP-dependent protein kinase type I-alpha regulatory subunit;cAMP-dependent protein kinase type I-alpha regulatory subunit, N-terminally processed	PRKAR1A
0	1	0	1	n. def.	-0.167685	n. def.	0.973648	0	1	0	1	0	0	0	25612000	5951900	19660000	0	0	0	50223000	11472000	38750000			1	1	1	27.3	27.3	27.3	13.607	0	12.116	405390000	193070000	212330000	0.480271	-10246525	-1.05766	n. def.	K7EM18;P41567	K7EM18;P41567	Eukaryotic translation initiation factor 1	EIF1
11	12	11	12	n. def.	n. def.	n. def.	0.136979	0	0	0	1	0	0	0	0	0	0	0	0	0	133770000	66078000	67689000			13	1	1	80.5	7.5	7.5	14.522	0.001619	3.3219	1455400000	933520000	521880000	0.00569851	-402750	-0.0170306	n. def.	K7EM38;J3KT65;F8WCH0	K7EM38;J3KT65		ACTG1
0	1	2	2	n. def.	-1.6059	-0.728431	0.115832	0	1	2	2	0	0	0	31718000	22983000	8734900	912110000	437660000	474450000	1846000000	911210000	934800000			2	2	2	2.9	2.9	2.9	69.602	0.002592	2.8101	2989900000	1489800000	1500100000	0.0125712	-11532975	-0.0372834	-0.728431	K7EQI6;K7EMC2;O14559	K7EQI6;K7EMC2;O14559	Rho GTPase-activating protein 33	ARHGAP33
1	0	0	0	n. def.	n. def.	n. def.	n. def.	0	0	0	0	0	0	0	0	0	0	0	0	0	0	0	0			1	1	1	20.6	20.6	20.6	7.3882	0.0026192	2.8996	0	0	0	0	0	0	n. def.	K7ERW5;K7EMD6;O43765	K7ERW5;K7EMD6;O43765	Small glutamine-rich tetratricopeptide repeat-containing protein alpha	SGTA
3	3	3	4	0.057277	-0.145765	-0.0828661	-0.166422	3	3	3	4	139850000	70146000	69701000	130790000	62177000	68614000	133820000	58081000	75739000	262310000	137460000	124850000			5	5	5	17.9	17.9	17.9	33.901	0	36.432	1577600000	848120000	729500000	0.0416903	-2760000	-0.119911	-0.114316	K7ENG2;P26368	K7ENG2;P26368	Splicing factor U2AF 65 kDa subunit	U2AF2
1	1	1	1	-0.345656	0.0990932	-0.444969	-0.41275	1	1	1	1	80112000	46758000	33354000	51028000	25668000	25360000	60341000	31393000	28949000	93599000	50159000	43440000			1	1	1	13.3	13.3	13.3	25.147	0	24.272	622410000	388430000	233980000	0.346208	5718750	0.806743	-0.379203	K7EPE7;Q96GC9	K7EPE7;Q96GC9	Vacuole membrane protein 1	VMP1
0	0	2	2	n. def.	n. def.	1.24513	1.06143	0	0	2	2	0	0	0	0	0	0	345130000	59531000	285600000	320110000	76610000	243500000			2	2	2	18.2	18.2	18.2	15.875	0	5.8358	1481900000	274530000	1207400000	0.581354	-98239750	-1.23728	n. def.	K7ES31;K7ERF1;Q9UBQ5	K7ES31;K7ERF1;Q9UBQ5	Eukaryotic translation initiation factor 3 subunit K	EIF3K
1	1	1	1	0.0326651	0.359521	-0.0306487	0.492417	1	1	1	1	38145000	19354000	18792000	31508000	13287000	18221000	39911000	18773000	21138000	35752000	14571000	21180000			1	1	1	5.8	5.8	5.8	23.954	0.0006006	4.8203	334000000	156850000	177160000	1.01384	-3336500	-1.96617	0.196093	Q15136;K7ERP6;P17612	Q15136;K7ERP6;P17612	cAMP-dependent protein kinase catalytic subunit alpha	KIN27;PRKACA
3	3	2	3	-0.349493	-0.295766	0.0669503	-0.171141	3	3	4	5	155560000	83959000	71604000	117180000	54259000	62924000	125350000	54655000	70691000	275240000	136070000	139180000			3	3	3	17.7	17.7	17.7	33.792	0	17.192	1373600000	774860000	598710000	0.0517597	-3864000	-0.147397	-0.233453	K7ES61;X6RAY8;Q9BYD3;K7EKI4;K7ELF1;K7ELQ0	K7ES61;X6RAY8;Q9BYD3;K7EKI4;K7ELF1;K7ELQ0	39S ribosomal protein L4, mitochondrial	MRPL4
1	1	1	1	1.01221	n. def.	n. def.	0.417164	1	0	0	1	17873000	7634600	10239000	0	0	0	0	0	0	17790000	7328700	10462000			2	2	2	35.4	35.4	35.4	7.4683	0.00055066	3.544	74956000	28424000	46532000	0.148304	-1434425	-0.388987	n. def.	K7ESJ4;O14737;Q3HM38;X6R2P6;K7EQA1	K7ESJ4;O14737;Q3HM38;X6R2P6;K7EQA1	Programmed cell death protein 5	PDCD5
2	2	2	2	0.260989	0.0210533	0.240375	0.288299	3	3	2	3	127560000	62690000	64865000	107730000	47951000	59776000	92236000	40555000	51681000	210020000	100600000	109430000			3	3	3	14.2	14.2	14.2	36.923	0	12.234	1000300000	534090000	466230000	0.177594	-8489000	-0.456095	0.250682	M0QXB4;O14579;M0R061	M0QXB4;O14579;M0R061	Coatomer subunit epsilon	COPE
1	1	1	1	-2.15701	-2.30016	-2.21043	-2.124	2	2	1	1	128520000	104390000	24127000	114310000	89992000	24314000	68047000	49998000	18049000	100770000	78264000	22511000	+	DMSO_LLOMe	1	1	1	17.9	17.9	17.9	9.5594	0	7.2621	752140000	613940000	138200000	2.62109	58410750	5.02472	-2.18372	M0QXF7;M0QYN0;Q969H8	M0QXF7;M0QYN0;Q969H8	Myeloid-derived growth factor	MYDGF
0	0	1	1	n. def.	n. def.	-0.150081	-0.284985	0	0	1	1	0	0	0	0	0	0	40832000	20442000	20390000	56144000	31675000	24468000			1	1	1	21.8	21.8	21.8	10.083	0.00059277	4.6392	308230000	198050000	110190000	0.0630282	1814750	0.177559	n. def.	M0R0G9;M0QXK2;M0R221;M0R2B8;M0R268;P09012	M0R0G9;M0QXK2;M0R221;M0R2B8;M0R268;P09012	U1 small nuclear ribonucleoprotein A	SNRPA
0	0	1	0	n. def.	n. def.	0.706995	n. def.	0	0	1	0	0	0	0	0	0	0	49617000	12237000	37380000	0	0	0			1	1	1	3.1	3.1	3.1	45.615	0	5.6782	49617000	12237000	37380000	0.262588	-6285750	-0.63925	n. def.	M0QXN5;P37198	M0QXN5;P37198	Nuclear pore glycoprotein p62	NUP62
12	12	13	10	-0.296279	-0.384527	-0.579685	-0.766603	14	16	13	15	1978100000	1162000000	816140000	2279200000	1225800000	1053400000	2250500000	1242700000	1007800000	2782700000	1764000000	1018600000	+	DMSO_LLOMe	16	16	16	42.6	42.6	42.6	58.362	0	174.99	23794000000	14580000000	9214100000	1.33626	374639984	2.50678	-0.482106	M0QXS5;P14866;M0QYT0;M0R076;M0R1W6;B4DVF8;M0QYL7	M0QXS5;P14866	Heterogeneous nuclear ribonucleoprotein L	HNRNPL
0	1	1	2	n. def.	0.141302	0.592254	0.385817	0	1	1	1	0	0	0	96728000	43551000	53178000	92531000	34195000	58336000	121400000	63743000	57662000			3	3	3	16.7	16.7	16.7	17.303	0	5.8728	522380000	274700000	247680000	0.134477	-6921750	-0.356443	0.385818	M0R0N4;M0QYZ2;P53680;M0QZ21;X6R390;M0R1S0	M0R0N4;M0QYZ2;P53680;M0QZ21;X6R390	AP-2 complex subunit sigma	AP2S1
2	1	1	2	0.0697022	0.0801119	0.160533	0.0908535	2	1	1	2	181560000	86640000	94922000	40552000	17796000	22757000	39078000	16981000	22096000	201250000	82540000	118710000			2	2	2	23.3	23.3	23.3	11.578	0	6.7894	737150000	339170000	397980000	0.167113	-13632000	-0.432353	0.0854827	M0QZK8;O75223;H7BZK5;B8ZZK2	M0QZK8;O75223;H7BZK5;B8ZZK2	Gamma-glutamylcyclotransferase	GGCT
4	3	5	3	-0.191986	-0.142847	-0.183048	-0.0537183	4	4	6	6	495580000	287130000	208450000	411230000	179100000	232130000	622260000	314280000	307980000	570950000	267600000	303340000			8	8	8	50	50	50	22.391	0	41.724	8296200000	4660900000	3635300000	0.00824434	-947504	-0.0245686	-0.162948	M0R0F0;P46782;M0R0R2;M0QZN2	M0R0F0;P46782;M0R0R2;M0QZN2	40S ribosomal protein S5;40S ribosomal protein S5, N-terminally processed	RPS5
3	2	1	3	-0.328073	-0.650318	-0.216434	0.891964	3	1	1	3	107200000	60945000	46251000	6788000	3526800	3261100	36918000	19313000	17605000	79129000	30328000	48801000			6	6	6	22.6	22.6	22.6	38.755	0	13.195	761580000	401530000	360050000	0.00921822	-451325	-0.027441	-0.272254	M0R0Y3;Q9Y230;X6R2L4;M0QXI6	M0R0Y3;Q9Y230	RuvB-like 2	RUVBL2
1	0	1	3	-0.0857416	n. def.	0.217727	0.033793	1	0	1	2	18603000	10728000	7875200	0	0	0	31214000	13918000	17295000	54393000	25891000	28502000			3	3	3	25.9	25.9	25.9	22.996	0	13.615	131830000	70450000	61378000	0.033214	-783800	-0.0963593	0.033793	M0R261;O95336;M0R0U3	M0R261;O95336;M0R0U3	6-phosphogluconolactonase	PGLS
4	6	5	5	0.423632	0.269512	0.226878	0.125783	5	7	6	5	146520000	69862000	76656000	185450000	78281000	107170000	208520000	100900000	107610000	170420000	74335000	96082000			12	12	12	14.1	14.1	14.1	126.39	0	38.104	807250000	387520000	419730000	0.795055	-16035000	-1.60187	0.248195	M0R2B7;P28340;M0QZR8;M0QXE6;M0QZB4;M0QXQ2;M0R3H8;M0R2J2;M0R2I8	M0R2B7;P28340;M0QZR8	DNA polymerase;DNA polymerase delta catalytic subunit	POLD1
5	3	1	2	-0.253068	0.000288558	0.0169242	-0.101676	5	3	2	2	175710000	104500000	71210000	75698000	36273000	39425000	52041000	22154000	29886000	74650000	33864000	40786000			5	5	5	32.4	32.4	32.4	26.804	0	25.307	465030000	240270000	224760000	0.0665087	3871000	0.186754	-0.0506935	M0R3B2;Q9Y314;A0A075B6F9;A0A075B797;M0QX85;M0R1K2;M0R1T7	M0R3B2;Q9Y314;A0A075B6F9;A0A075B797	Nitric oxide synthase-interacting protein	NOSIP
0	0	0	0	n. def.	n. def.	n. def.	n. def.	0	0	0	0	0	0	0	0	0	0	0	0	0	0	0	0			2	2	2	2.7	2.7	2.7	79.954	0.0016225	3.3345	31468000	21076000	10391000	0	0	0	n. def.	O00139	O00139	Kinesin-like protein KIF2A	KIF2A
17	15	16	14	-0.160395	-0.394809	-0.307127	-0.372524	22	18	21	18	4509300000	2734600000	1774700000	3157000000	1813100000	1344000000	4048000000	2124200000	1923800000	4451900000	2561600000	1890400000			21	21	7	56.4	56.4	23.2	49.129	0	101.93	30994000000	18442000000	12552000000	1.22423	575149952	2.31727	-0.339825	O00148;K7EQN7;K7EPJ3;K7EN69;K7ENP6;K7EL56;K7EIL8;A0A0G2JHN7;F6U6E2;F6S2B7;F6SXL5	O00148;K7EQN7	ATP-dependent RNA helicase DDX39A	DDX39A
1	2	1	1	0.210888	-0.523815	0.210015	0.597793	1	2	1	1	35819000	17413000	18406000	154590000	109880000	44710000	26319000	10371000	15948000	40046000	14829000	25217000			3	3	3	11.1	11.1	11.1	41.796	0	5.2258	580760000	316840000	263920000	0.190688	12053000	0.485363	0.210451	O00154;K7EKP8	O00154;K7EKP8	Cytosolic acyl coenzyme A thioester hydrolase	ACOT7
0	2	1	1	n. def.	0.409147	0.939302	0.0668125	0	2	1	1	0	0	0	89273000	39545000	49728000	46318000	14812000	31506000	48534000	22837000	25697000			2	2	2	7.6	7.6	7.6	37.636	0	5.928	222210000	98519000	123690000	0.226973	-7434250	-0.564363	0.409147	O00170;E9PMH2	O00170;E9PMH2	AH receptor-interacting protein	AIP
1	0	1	1	0.0514416	n. def.	-0.218313	-0.176789	1	0	1	1	25497000	13517000	11980000	0	0	0	31864000	12104000	19760000	31040000	18757000	12283000			2	2	2	6.6	6.6	6.6	72.453	0.0030832	2.7271	243230000	132860000	110370000	0.00521265	88750	0.0155871	-0.176789	O00178	O00178	GTP-binding protein 1	GTPBP1
1	1	1	1	-0.507685	-0.0549917	-0.107974	0.442864	1	1	1	1	23771000	14196000	9575600	15600000	6675300	8924600	18400000	9643700	8756400	23156000	9626900	13529000			2	2	2	3	3	3	67.764	0.0005534	3.6217	186710000	92874000	93834000	0.0288013	-160925	-0.0839413	-0.081483	O00186	O00186	Syntaxin-binding protein 3	STXBP3
3	3	5	4	0.368154	0.332737	-0.156707	0.275603	3	3	5	4	122090000	42177000	79914000	119150000	53385000	65768000	255170000	105540000	149630000	224270000	111410000	112870000			5	5	5	6.3	6.3	6.3	121.32	0	13.604	1368200000	693060000	675140000	0.410434	-23917500	-0.929164	0.30417	O00203;Q13367;H0YBD0;F5GWU4	O00203	AP-3 complex subunit beta-1	AP3B1
3	3	5	4	0.979733	1.3667	0.801324	1.1475	3	3	4	5	178200000	67044000	111150000	176420000	40986000	135430000	259140000	77327000	181810000	396460000	109200000	287260000	+	DMSO_LLOMe	8	8	8	23.7	23.7	23.7	47.463	0	37.007	2441900000	757250000	1684700000	1.35559	-105273250	-2.53972	1.06362	O00231;J3QRY4	O00231	26S proteasome non-ATPase regulatory subunit 11	PSMD11
7	5	5	6	0.885652	1.04222	1.03055	0.804219	6	5	5	5	379260000	144930000	234330000	270780000	77633000	193150000	296200000	84127000	212070000	292310000	108000000	184310000	+	DMSO_LLOMe	8	8	8	17.3	17.3	17.3	52.904	0	27.821	2127600000	869270000	1258300000	2.79184	-102292500	-5.43167	0.9581	O00232	O00232	26S proteasome non-ATPase regulatory subunit 12	PSMD12
3	3	3	3	0.172743	0.308128	0.161694	-0.11235	2	3	3	3	119320000	65218000	54097000	195650000	78903000	116750000	221590000	106390000	115200000	303350000	157450000	145900000			6	6	5	30.8	30.8	26.2	21.671	0	17.384	3704500000	2238900000	1465600000	0.0768205	-5996500	-0.213676	0.167219	O00264;U3KQM0	O00264	Membrane-associated progesterone receptor component 1	PGRMC1
1	1	1	0	-0.667172	0.000432815	-0.177882	n. def.	1	1	1	0	29913000	21756000	8156700	23785000	11147000	12638000	21074000	10952000	10121000	0	0	0			2	2	2	2.3	2.3	2.3	121	0.00258	2.7668	344990000	225650000	119350000	0.25342	3234825	0.620201	-0.177882	O00267	O00267	Transcription elongation factor SPT5	SUPT5H
2	2	3	3	0.264597	0.018919	-0.0762955	-0.164981	2	2	3	3	214300000	109190000	105110000	232410000	99894000	132520000	307760000	121460000	186300000	359320000	183380000	175940000			9	9	9	49	49	49	26.922	0	56.599	6191100000	3629800000	2561300000	0.344957	-21486500	-0.80431	-0.0286882	O00299	O00299	Chloride intracellular channel protein 1	CLIC1
9	8	8	7	-0.222515	0.0621218	0.0697022	-0.0324477	12	10	11	9	716400000	364800000	351600000	872620000	408410000	464220000	865020000	381830000	483180000	856970000	422270000	434700000			11	11	11	42	42	42	37.563	0	74.265	6214800000	3242300000	2972500000	0.577094	-39097496	-1.22983	0.014837	O00303;H0YDT6;E9PQV8;A0A1W2PP79	O00303	Eukaryotic translation initiation factor 3 subunit F	EIF3F
31	33	28	30	0.474774	0.527771	0.442864	0.343919	37	40	33	36	4161900000	1883100000	2278700000	4904600000	1921400000	2983100000	4347200000	1589800000	2757400000	5746200000	2335900000	3410300000	+	DMSO_LLOMe	41	41	39	51.6	51.6	49.9	123.63	0	323.31	40720000000	20066000000	20654000000	1.77867	-924824992	-3.28842	0.458819	O00410;H0Y8C6;E7ETV3;E7EQT5;C9JMV5;H0Y3V4;C9JZD8;E7EV12;E7EWK4;E7EX05;C9JQT6;E7ESA1;E7ESZ1;E7ETV8;C9J875;C9JZ53;C9JXE0	O00410;H0Y8C6	Importin-5	IPO5
2	2	2	3	0.55218	0.53037	0.383386	0.331935	2	2	2	3	60049000	27029000	33020000	68174000	23860000	44314000	66803000	25591000	41212000	122170000	63842000	58332000			4	4	4	5.5	5.5	5.5	138.62	0	14.365	682130000	283630000	398500000	0.36019	-9139000	-0.833796	0.456878	O00411;K7EMH3	O00411	DNA-directed RNA polymerase, mitochondrial	POLRMT
4	3	4	4	-0.0095243	-0.0638615	0.151469	-0.211932	3	3	4	4	135680000	93249000	42428000	152520000	65521000	86997000	236340000	110090000	126260000	277650000	143490000	134170000			8	8	6	21.1	21.1	17.1	63.704	0	57.823	2308100000	1311900000	996150000	0.075883	5623750	0.211248	-0.0366929	O00425;F8WD15;F8W930;Q9Y6M1	O00425	Insulin-like growth factor 2 mRNA-binding protein 3	IGF2BP3
1	1	1	0	-0.0557412	0.0342158	-0.123843	n. def.	1	1	1	0	26771000	13253000	13517000	31238000	15168000	16070000	21918000	12368000	9550600	0	0	0			1	1	1	2.7	2.7	2.7	39.336	0.002584	2.785	131650000	66854000	64793000	0.028715	412850	0.0836974	-0.0557412	O00442	O00442	RNA 3-terminal phosphate cyclase	RTCA
0	1	0	1	n. def.	-0.686847	n. def.	0.142871	0	1	0	1	0	0	0	25763000	17465000	8298000	0	0	0	16797000	7010800	9786600			2	2	2	2.1	2.1	2.1	190.68	0.002588	2.795	42561000	24476000	18085000	0.121999	1597800	0.326557	n. def.	O00443	O00443	Phosphatidylinositol 4-phosphate 3-kinase C2 domain-containing subunit alpha	PIK3C2A
2	2	2	1	-0.526473	-0.516202	-0.550148	-0.386563	3	2	2	1	390840000	229220000	161620000	234600000	119460000	115140000	283950000	166590000	117360000	89827000	50105000	39722000			2	2	2	27.2	27.2	27.2	9.3697	0	8.7534	1297200000	741870000	555310000	0.303638	32883250	0.722785	-0.521338	O00483	O00483	Cytochrome c oxidase subunit NDUFA4	NDUFA4
4	3	3	3	0.219339	0.148479	0.242206	0.300182	4	3	3	3	293800000	123140000	170660000	190090000	91466000	98621000	230610000	95037000	135580000	182520000	82582000	99935000			5	5	5	27.1	27.1	27.1	34.577	0	22.768	1863900000	904900000	959010000	0.713061	-28142750	-1.46368	0.230773	O00487;C9JW37	O00487	26S proteasome non-ATPase regulatory subunit 14	PSMD14
2	1	1	1	0.051024	-0.243404	0.127897	0.108491	2	1	1	2	50205000	26292000	23913000	23126000	7944000	15182000	23066000	9820000	13246000	114320000	52594000	61728000			3	3	3	6.9	6.9	6.9	57.81	0	8.4503	403960000	210710000	193250000	0.104695	-4354750	-0.284233	0.0797575	O00505;H0Y4S9	O00505;H0Y4S9	Importin subunit alpha-4	KPNA3
2	4	3	1	1.92956	1.86762	1.62176	1.44848	2	3	3	1	107360000	21675000	85681000	125520000	25701000	99817000	188860000	44242000	144620000	74709000	17463000	57246000	+	DMSO_LLOMe	4	4	4	19.5	19.5	19.5	32.444	0	48.416	496440000	109080000	387360000	1.96123	-69570750	-3.63239	1.74469	O00560;B4DHN5;E9PBU7;G5EA09	O00560;B4DHN5;E9PBU7;G5EA09	Syntenin-1	SDCBP
7	8	7	9	-0.0813237	-0.0225076	-0.239856	-0.460409	8	9	7	11	523930000	291040000	232890000	615460000	286590000	328870000	449930000	197390000	252530000	1013700000	603180000	410520000			15	15	15	35.9	35.9	35.9	66.049	0	73.935	7343100000	3970300000	3372900000	0.149904	38347508	0.392715	-0.16059	O00567;H0Y653;H0YDU4;Q5JXT2	O00567;H0Y653;H0YDU4	Nucleolar protein 56	NOP56
2	5	3	3	-0.319712	0.195726	-0.0416101	0.433494	2	5	3	3	149530000	94078000	55447000	294250000	114500000	179750000	142100000	66749000	75351000	136420000	56529000	79893000			5	5	5	20.7	20.7	20.7	35.144	0	14.392	829850000	397110000	432740000	0.185985	-14646250	-0.474899	0.0770577	O00743;Q5T1S7	O00743	Serine/threonine-protein phosphatase 6 catalytic subunit;Serine/threonine-protein phosphatase 6 catalytic subunit, N-terminally processed	PPP6C
32	30	25	26	-1.12233	-1.35794	-1.40982	-1.04014	14	12	10	9	923460000	654270000	269190000	672290000	407930000	264350000	488700000	313850000	174850000	1025000000	362830000	662180000			49	30	30	24.8	17.3	17.3	276.54	0	84	6237700000	3733000000	2504800000	0.289955	92077504	0.695245	-1.24014	O00763;F8W8T8;H0YGH5;S4R3S7;A0A087WUA1	O00763	Acetyl-CoA carboxylase 2;Biotin carboxylase	ACACB
3	2	2	3	0.889941	0.755058	0.584481	0.68428	4	3	2	2	414020000	159100000	254920000	370970000	127230000	243740000	594470000	120870000	473600000	80593000	27784000	52809000			4	4	4	17.5	17.5	17.5	41.522	0	28.604	3791900000	1565100000	2226900000	0.811477	-147521250	-1.62938	0.719669	O00767	O00767	Acyl-CoA desaturase	SCD
5	3	4	6	0.0199154	0.267955	-0.204615	0.0655723	5	2	4	6	160040000	84356000	75682000	37629000	17615000	20014000	119230000	55685000	63547000	270980000	146340000	124640000			8	8	8	10.1	10.1	10.1	130.16	0	29.439	1097800000	624630000	473130000	0.0509429	5028250	0.145187	0.0427438	O14617;A0A087WYN6;K7ELX8	O14617	AP-3 complex subunit delta-1	AP3D1
11	10	12	11	0.121148	-0.0884541	0.292664	-0.0612701	12	13	13	13	999370000	527470000	471900000	1173000000	500360000	672600000	1219100000	494950000	724130000	1201000000	627490000	573510000			16	16	16	28.7	28.7	28.7	72.683	0	72.074	6875900000	3568600000	3307400000	0.528965	-72967496	-1.14498	0.029939	O14744;G3V580;H0YJX6;G3V5L5;G3V2X6;G3V2L6;C9JSX3;H0YJ77;G3V507;G3V2F5;G3V5T6;H0YJD3	O14744;G3V580;H0YJX6	Protein arginine N-methyltransferase 5;Protein arginine N-methyltransferase 5, N-terminally processed	PRMT5
2	4	3	5	0.650673	0.70673	0.803888	0.645056	2	5	3	5	209670000	83044000	126630000	341810000	120990000	220820000	288260000	99124000	189130000	475550000	172040000	303510000			8	8	8	37.9	37.9	37.9	27.887	0	47.267	2505500000	1248500000	1257000000	1.15045	-91223004	-2.19363	0.678701	O14818;H0Y586;Q8TAA3;A0A087WYS6;F5GY34	O14818;H0Y586;Q8TAA3	Proteasome subunit alpha type-7;Proteasome subunit alpha type-7-like	PSMA7;PSMA8
2	2	2	2	0.678072	0.57124	0.559247	0.680684	3	4	3	2	439370000	185870000	253510000	596670000	240140000	356530000	457670000	178560000	279120000	334770000	137790000	196980000			5	5	5	26.8	26.8	26.8	38.287	0	50.587	2826900000	1350400000	1476600000	1.14851	-85944996	-2.19037	0.624656	O14828	O14828	Secretory carrier-associated membrane protein 3	SCAMP3
0	0	0	0	n. def.	n. def.	n. def.	n. def.	0	0	0	0	0	0	0	0	0	0	0	0	0	0	0	0			3	3	3	8.2	8.2	8.2	55.984	0	10.158	255860000	80021000	175840000	0	0	0	n. def.	O14879	O14879	Interferon-induced protein with tetratricopeptide repeats 3	IFIT3
1	1	1	2	0.592062	0.263876	0.674641	0.736475	1	1	1	2	74630000	34480000	40150000	119340000	33359000	85984000	97862000	34903000	62959000	127430000	52274000	75152000	+	DMSO_LLOMe	2	2	2	16.9	16.9	16.9	18.416	0	9.0495	764570000	368920000	395650000	1.34587	-27307250	-2.52315	0.633352	Q5VV89;O14880;Q5VV87	Q5VV89;O14880;Q5VV87	Microsomal glutathione S-transferase 3	MGST3
3	3	4	3	-0.235892	-0.409029	-0.151602	-0.1976	2	4	3	3	297090000	181790000	115300000	366300000	169480000	196810000	303030000	152100000	150940000	266790000	136780000	130010000			5	5	5	38.3	38.3	38.3	21.943	0	44.471	1856300000	956520000	899830000	0.234145	11772500	0.57964	-0.216746	O14925;Q5SRD1;B4DDK6	O14925;Q5SRD1	Mitochondrial import inner membrane translocase subunit Tim23;Putative mitochondrial import inner membrane translocase subunit Tim23B	TIMM23;TIMM23B
2	1	2	2	-0.0239883	0.86924	-0.625155	0.0102069	2	1	2	2	128840000	67226000	61612000	27068000	7939300	19129000	134900000	70527000	64369000	134070000	74087000	59987000			4	4	4	18.4	18.4	18.4	49.512	0	29.621	1652300000	1052400000	599930000	0.0687438	3670575	0.19263	-0.00689071	O14929	O14929	Histone acetyltransferase type B catalytic subunit	HAT1
1	2	2	1	0.0813396	-0.337357	-0.245933	-0.415326	1	2	2	1	56342000	27933000	28408000	128010000	66266000	61746000	105430000	54827000	50608000	80750000	44179000	36571000			2	2	2	24.4	24.4	24.4	9.9062	0.00056306	3.8168	445680000	223310000	222360000	0.136198	3968000	0.360526	-0.291645	O14949	O14949	Cytochrome b-c1 complex subunit 8	UQCRQ
6	8	10	5	2.43125	2.43023	2.54424	2.8352	6	8	10	5	596820000	106330000	490500000	698910000	112510000	586410000	871040000	193260000	677790000	355450000	53741000	301710000	+	DMSO_LLOMe	12	12	12	16.3	16.3	16.3	86.191	0	56.438	2861500000	599420000	2262100000	2.45683	-397642254	-4.65299	2.48774	O14964;I3L1P5;I3L1E3;I3L2H4;I3L165	O14964	Hepatocyte growth factor-regulated tyrosine kinase substrate	HGS
2	4	4	4	0.680414	0.659651	0.785341	0.671384	2	4	4	4	49526000	20276000	29249000	139120000	48144000	90972000	140070000	50384000	89690000	204370000	84497000	119870000			4	4	4	14.9	14.9	14.9	45.809	0	17.054	533080000	203300000	329780000	0.655748	-31620000	-1.36598	0.675899	O14965;Q5QPD4;A3KFJ0;Q5QPD2;A3KFJ1	O14965;Q5QPD4;A3KFJ0	Aurora kinase A	AURKA
34	30	35	33	0.312665	0.243669	0.222928	0.212258	42	37	40	38	4690200000	2517000000	2173200000	3587600000	1482700000	2104900000	4518200000	2055600000	2462500000	5058300000	2439900000	2618400000			40	40	40	48	48	48	123.38	0	293.94	35870000000	18430000000	17441000000	0.349645	-215950016	-0.813415	0.233299	O14980;C9JKM9;C9J673;C9IZS4;C9JQ02;C9JV99;F8WF71;C9IYM2;C9JF49;H7BZC5	O14980	Exportin-1	XPO1
0	0	0	0	n. def.	n. def.	n. def.	n. def.	0	0	0	0	0	0	0	0	0	0	0	0	0	0	0	0			1	1	1	1.2	1.2	1.2	118.29	0.007	2.4497	91452000	64012000	27440000	0	0	0	n. def.	O15042	O15042	U2 snRNP-associated SURP motif-containing protein	U2SURP
16	15	20	17	0.0681893	0.0378742	0.063641	0.148088	17	15	19	18	1910800000	949440000	961350000	1300100000	622120000	678020000	1905700000	972250000	933420000	2121800000	996270000	1125500000			27	27	27	32.4	32.4	32.4	144.73	0	151.93	16696000000	9596400000	7099200000	0.115018	-39552512	-0.309607	0.0659151	O15067;H0YGH1;J3KT98;J3QSG0;J3QSH6;J3KTQ5;J3KTL4	O15067	Phosphoribosylformylglycinamidine synthase	PFAS
1	1	1	1	0.181039	-0.314733	-0.185704	-0.355258	1	1	1	1	19423000	9548700	9874000	8920500	4378800	4541800	19713000	8654300	11059000	18250000	9240700	9009400			3	3	3	6.7	6.7	6.7	67.315	0.00057604	4.1524	87725000	43502000	44224000	0.134559	-665425	-0.356638	-0.250218	O15091;A0A0A0MTQ0	O15091;A0A0A0MTQ0	Mitochondrial ribonuclease P protein 3	KIAA0391
1	1	1	2	1.23026	1.69372	0.608998	1.15121	1	1	1	2	9151400	2732000	6419400	11925000	3727900	8196900	13439000	5582000	7856600	44605000	15578000	29028000			2	2	2	3.6	3.6	3.6	84.639	0.00056054	3.775	79120000	27620000	51501000	0.432637	-5970250	-0.970481	1.19074	O15111	O15111	Inhibitor of nuclear factor kappa-B kinase subunit alpha	CHUK
6	5	6	8	2.17287	2.02945	2.10286	2.37295	7	6	8	10	652460000	131260000	521190000	719410000	108800000	610610000	1031200000	199150000	832070000	1183700000	241820000	941920000	+	DMSO_LLOMe	8	8	8	8.1	8.1	8.1	142.17	0	45.638	4466500000	1041500000	3425000000	2.80458	-556190004	-5.46293	2.13787	O15118;K7EQ23	O15118;K7EQ23	Niemann-Pick C1 protein	NPC1
0	1	1	0	n. def.	n. def.	n. def.	n. def.	0	0	0	0	0	0	0	0	0	0	0	0	0	0	0	0			2	1	1	12.6	8.5	8.5	23.818	0.0092547	2.246	50222000	28855000	21367000	0	0	0	n. def.	O15173	O15173	Membrane-associated progesterone receptor component 2	PGRMC2
1	2	3	3	0.299948	-0.25324	-0.587901	-0.491754	1	2	3	3	71246000	32410000	38837000	78425000	41037000	37388000	175000000	98741000	76256000	214370000	125690000	88684000			5	5	5	9.7	9.7	9.7	77.672	0	11.618	702710000	402260000	300450000	0.217586	14178250	0.544203	-0.372497	O15226	O15226	NF-kappa-B-repressing factor	NKRF
6	5	6	5	-0.547299	-0.566848	-0.626625	-0.594356	6	5	7	5	1340700000	875280000	465390000	1012600000	595460000	417160000	1248400000	728530000	519890000	1019900000	637310000	382540000	+	DMSO_LLOMe	6	6	6	39.8	39.8	39.8	21.127	0	87.493	8902900000	5906800000	2996100000	2.05886	262899992	3.82276	-0.580602	Q5T8U5;O15260;B7Z1G8	Q5T8U5;O15260;B7Z1G8	Surfeit locus protein 4	SURF4
2	2	3	2	0.35727	0.50782	0.550901	-0.119902	2	2	4	2	177750000	84866000	92882000	179750000	60592000	119160000	600730000	222810000	377920000	206760000	94265000	112500000			3	3	3	7.2	7.2	7.2	52.743	0	10.379	1165000000	462530000	702460000	0.332796	-59982250	-0.780559	0.432545	O15269	O15269	Serine palmitoyltransferase 1	SPTLC1
3	4	3	3	1.05506	0.8746	0.649845	0.778124	3	4	3	3	88659000	37174000	51486000	116030000	43220000	72815000	106950000	36639000	70315000	103540000	43622000	59918000	+	DMSO_LLOMe	4	4	4	10.1	10.1	10.1	62.924	0	20.054	415190000	160650000	254530000	2.36615	-23469750	-4.45549	0.826362	O15270;H0YJV2	O15270	Serine palmitoyltransferase 2	SPTLC2
7	9	9	9	0.115699	0.218843	0.236217	0.222434	7	9	9	9	337730000	163980000	173750000	467580000	185390000	282190000	806220000	434820000	371400000	543490000	246260000	297230000			15	15	15	19.8	19.8	19.8	116.92	0	48.081	3057600000	1509400000	1548200000	0.118713	-23530008	-0.318599	0.220638	O15294;C9JZL3	O15294	UDP-N-acetylglucosamine--peptide N-acetylglucosaminyltransferase 110 kDa subunit	OGT
4	2	2	5	0.214373	-0.176789	-0.0645705	-0.0532392	4	1	1	5	179850000	83482000	96372000	26777000	13140000	13637000	94700000	41300000	53399000	279290000	127050000	152240000			6	6	6	22.4	22.4	22.4	28.082	0	10.897	1077400000	554530000	522870000	0.122115	-12669000	-0.326837	-0.0589048	O15305;H3BPH4;H3BV55;H3BRM0;H3BR08;H3BM92;H3BV34;H3BT06;H3BNY9;Q92871	O15305;H3BPH4;H3BV55;H3BRM0	Phosphomannomutase 2;Phosphomannomutase	PMM2
2	4	2	3	0.125122	-0.178371	0.303576	0.268554	2	3	1	2	62167000	26833000	35335000	135570000	59073000	76502000	73725000	22315000	51410000	69045000	27202000	41843000			5	5	5	12.6	12.6	12.6	59.271	0	16.177	889750000	460090000	429660000	0.678976	-17416750	-1.40571	0.196838	O15355	O15355	Protein phosphatase 1G	PPM1G
3	4	5	2	0.0699771	-0.0561312	-0.139474	0.11836	3	4	5	2	227380000	118160000	109220000	216840000	96985000	119860000	275310000	118840000	156470000	213390000	94039000	119350000			9	9	9	21.5	21.5	21.5	63.972	0	22.624	2116200000	1156300000	959810000	0.769259	-19219000	-1.55856	0.00692294	O15371;B0QYA5;B0QYA6;B0QYA4;B0QYA8	O15371;B0QYA5	Eukaryotic translation initiation factor 3 subunit D	EIF3D
0	0	0	1	n. def.	n. def.	n. def.	1.27256	0	0	0	1	0	0	0	0	0	0	0	0	0	15419000	3676000	11743000			2	2	2	11.1	11.1	11.1	29.815	0.0021333	3.163	45894000	23887000	22007000	0.270512	-2016750	-0.655591	n. def.	O15400	O15400	Syntaxin-7	STX7
3	4	4	5	0.300651	-0.402016	-0.358879	-0.214491	3	4	3	5	153260000	80087000	73172000	282710000	142230000	140470000	207270000	101790000	105480000	1597400000	222420000	1375000000			5	5	5	11.6	11.6	11.6	49.469	0	16.111	2594400000	748710000	1845700000	0.394582	-286898766	-0.899371	-0.286685	O15427;J3QQS9;J3QQV2;J3QSC3;J3QLE3;J3KTM6;J3QRU2;J3KT83;J3QRA0;J3QRP8;J3KTI8	O15427;J3QQS9;J3QQV2;J3QSC3	Monocarboxylate transporter 4	SLC16A3
0	0	0	0	n. def.	n. def.	n. def.	n. def.	0	0	0	0	0	0	0	0	0	0	0	0	0	0	0	0			2	2	2	5.1	5.1	5.1	54.985	0.0005814	4.3207	357470000	175360000	182110000	0	0	0	n. def.	O15446	O15446	DNA-directed RNA polymerase I subunit RPA34	CD3EAP
0	0	0	0	n. def.	n. def.	n. def.	n. def.	0	0	0	0	0	0	0	0	0	0	0	0	0	0	0	0			1	1	1	6	6	6	25.997	0.0021231	3.0801	50136000	23797000	26340000	0	0	0	n. def.	V9GYP0;O15528	V9GYP0;O15528	25-hydroxyvitamin D-1 alpha hydroxylase, mitochondrial	CYP27B1
25	25	25	24	0.00791302	-0.0522965	-0.11391	-0.186951	34	33	33	33	6172300000	3221800000	2950500000	5630500000	2772600000	2858000000	6160500000	2969700000	3190900000	6142900000	3275700000	2867300000			34	34	34	49.1	49.1	49.1	90.932	0	171.17	45432000000	25049000000	20384000000	0.275374	93275008	0.665568	-0.0831034	O43143;A0A140T947;F5H658;O60231;Q14562	O43143	Pre-mRNA-splicing factor ATP-dependent RNA helicase DHX15	DHX15
1	1	1	1	-0.168901	0.0980152	-0.207311	-0.0354609	1	1	1	1	35299000	17486000	17813000	31304000	13283000	18021000	30671000	17519000	13152000	29208000	13642000	15565000			1	1	1	1.7	1.7	1.7	122.07	0	7.0375	467490000	250720000	216770000	0.153629	-655250	-0.401367	-0.102181	O43156	O43156	TELO2-interacting protein 1 homolog	TTI1
2	2	3	4	-0.0922171	-0.445205	-0.463768	-0.119119	2	2	2	4	147370000	88519000	58849000	137310000	81135000	56171000	113380000	59277000	54102000	286390000	165460000	120930000			4	4	4	13.8	13.8	13.8	50.714	0	27.251	1132000000	679150000	452800000	0.407759	26084750	0.924155	-0.282162	O43159;E9PPY3;E9PPP6	O43159;E9PPY3	Ribosomal RNA-processing protein 8	RRP8
16	17	15	18	0.421372	0.40414	0.352193	0.191563	19	19	17	19	4229600000	1919100000	2310500000	3563600000	1403600000	2160100000	3810000000	1541400000	2268600000	4308900000	1979300000	2329600000	+	DMSO_LLOMe	21	21	21	54.6	54.6	54.6	56.65	0	193.62	42430000000	22428000000	20002000000	2.05271	-556350048	-3.81063	0.378167	O43175;Q5SZU1	O43175;Q5SZU1	D-3-phosphoglycerate dehydrogenase	PHGDH
21	18	20	16	0.119555	0.0988237	0.110229	0.261952	24	20	24	18	5311600000	3756900000	1554600000	2403800000	1096700000	1307100000	2844900000	1363100000	1481800000	2547900000	1208000000	1339900000			22	22	22	45.1	45.1	45.1	60.977	0	148.76	19959000000	11144000000	8814500000	0.283267	435325056	0.681673	0.114892	O43242;H0YGV8	O43242	26S proteasome non-ATPase regulatory subunit 3	PSMD3
0	0	1	0	n. def.	n. def.	0.121413	n. def.	0	0	1	0	0	0	0	0	0	0	40684000	19703000	20981000	0	0	0			1	1	1	2.1	2.1	2.1	70.832	0.006986	2.4169	40684000	19703000	20981000	0.0150119	-319500	-0.0444026	n. def.	O43252	O43252	Bifunctional 3-phosphoadenosine 5-phosphosulfate synthase 1;Sulfate adenylyltransferase;Adenylyl-sulfate kinase	PAPSS1
0	0	0	0	n. def.	n. def.	n. def.	n. def.	0	0	0	0	0	0	0	0	0	0	0	0	0	0	0	0			2	2	2	3.7	3.7	3.7	88.828	0.00055402	3.6337	203100000	153330000	49774000	0	0	0	n. def.	O43264;F5H3C1	O43264;F5H3C1	Centromere/kinetochore protein zw10 homolog	ZW10
0	0	0	0	n. def.	n. def.	n. def.	n. def.	0	0	0	0	0	0	0	0	0	0	0	0	0	0	0	0			1	1	1	2.4	2.4	2.4	90.254	0.0092683	2.2657	41876000	31872000	10004000	0	0	0	n. def.	O43290	O43290	U4/U6.U5 tri-snRNP-associated protein 1	SART1
4	5	6	6	0.0123541	0.0244615	0.0517201	0.0992279	4	5	6	7	352400000	181240000	171150000	422010000	200580000	221420000	572400000	260680000	311720000	793930000	406010000	387920000			6	6	6	43.1	43.1	43.1	19.81	0	32.985	3865100000	1947500000	1917600000	0.0549895	-10925004	-0.156105	0.0380908	O43324;D6RBD7;C9J1V9;H0YAL7;D6RCQ0;H0YAH9	O43324;D6RBD7;C9J1V9;H0YAL7	Eukaryotic translation elongation factor 1 epsilon-1	EEF1E1;EEF1E1-BLOC1S5
0	0	0	1	n. def.	n. def.	n. def.	1.57056	0	0	0	1	0	0	0	0	0	0	0	0	0	53090000	10102000	42988000			1	1	1	3.9	3.9	3.9	61.194	0.00057971	4.2294	53090000	10102000	42988000	0.314636	-8221500	-0.744718	n. def.	O43353	O43353	Receptor-interacting serine/threonine-protein kinase 2	RIPK2
11	10	11	14	-0.626825	-0.606013	-0.487177	-0.575809	6	5	7	10	325060000	175920000	149140000	168480000	98665000	69814000	517330000	239280000	278040000	921140000	540570000	380570000			20	15	15	35.9	28.3	28.3	70.942	0	60.899	6923200000	3959800000	2963300000	0.141347	44217750	0.372687	-0.590911	O43390;B4DT28	O43390;B4DT28	Heterogeneous nuclear ribonucleoprotein R	HNRNPR
3	1	4	3	0.723777	0.901263	1.03605	1.92182	3	1	4	2	129200000	43436000	85767000	66243000	21446000	44797000	259060000	74789000	184270000	123650000	25095000	98553000			7	7	7	35.3	35.3	35.3	32.251	0	25.886	787100000	297210000	489890000	1.00897	-62155250	-1.95807	0.968654	O43396;K7ER96;K7EML9;K7EPB7;K7EKG2;K7EME7	O43396;K7ER96	Thioredoxin-like protein 1	TXNL1
2	2	2	2	0.0655723	0.1396	0.408277	0.0863761	2	2	2	2	200710000	102870000	97843000	135330000	58631000	76702000	147580000	60128000	87447000	150070000	73971000	76097000			3	3	3	22.7	22.7	22.7	22.092	0	13.576	2145400000	1132200000	1013200000	0.40856	-10622250	-0.925655	0.112988	O43583;F8VVL1	O43583;F8VVL1	Density-regulated protein	DENR
16	10	11	13	-0.0947723	-0.0399925	-0.012912	-0.0704059	17	10	11	13	1064300000	574550000	489780000	704050000	315670000	388380000	704230000	327680000	376560000	1261900000	614350000	647590000			17	17	17	24.2	24.2	24.2	109.96	0	88.501	7500000000	4078900000	3421100000	0.0614517	-17514992	-0.173376	-0.0551992	O43592;F8WDU6;F5GYW6;F5GZM3	O43592	Exportin-T	XPOT
3	3	2	3	-0.0408827	0.0836559	-0.439363	0.124725	3	2	2	3	76574000	40066000	36508000	40448000	18691000	21757000	46346000	22323000	24022000	90097000	42527000	47569000			3	3	3	8	8	8	51.355	0	13.055	639370000	353180000	286190000	0.065176	-1562250	-0.18324	0.0213866	O43615;M0QXU7;M0QXM9	O43615;M0QXU7	Mitochondrial import inner membrane translocase subunit TIM44	TIMM44
17	17	26	20	-0.428003	-0.249634	-0.344154	-0.486812	17	19	28	21	1233000000	757920000	475110000	1704400000	806360000	898010000	2916300000	1500400000	1415900000	2159300000	1258800000	900530000			43	43	29	58.8	58.8	43	104.85	0	323.31	56059000000	31898000000	24162000000	0.244672	158482496	0.60188	-0.386078	O43707;F5GXS2;H7C144;K7EJH8;A0A087WSZ2;Q08043;G3V2E8;K7EP19	O43707	Alpha-actinin-4	ACTN4
4	4	5	6	0.225892	0.243181	0.384934	0.000288558	4	4	5	5	132830000	62964000	69870000	126640000	63483000	63160000	214560000	92825000	121730000	236110000	114030000	122070000			6	6	6	9.2	9.2	9.2	91.35	0	20.155	939800000	459140000	480660000	0.214161	-10882000	-0.536803	0.234537	O43747;H3BNN2;H3BNR4;B3KNW1	O43747	AP-1 complex subunit gamma-1	AP1G1
0	1	2	1	n. def.	0.630965	0.810237	0.894061	0	1	2	1	0	0	0	86554000	24772000	61782000	149500000	46571000	102930000	69330000	29871000	39459000			2	2	2	8.9	8.9	8.9	24.81	0.00059067	4.5739	305380000	101210000	204170000	0.499589	-25739250	-1.0925	0.810237	O43760;K7ELD9;K7ENG9;K7ELS8;K7EJ35	O43760;K7ELD9;K7ENG9;K7ELS8;K7EJ35	Synaptogyrin-2	SYNGR2
3	2	3	5	-0.359879	-0.205048	-0.298602	-0.414172	3	1	3	4	116310000	97494000	18814000	11251000	5944700	5306400	126030000	93356000	32670000	130590000	76934000	53653000			6	6	6	12.8	12.8	12.8	62.942	0	14.183	945010000	609690000	335320000	0.868646	40821325	1.72483	-0.32924	O43776;K7EMQ6;K7EPK2;K7EQ35;K7EIU7	O43776	Asparagine--tRNA ligase, cytoplasmic	NARS
4	3	1	4	-0.104682	-0.511177	-0.372804	-0.301426	4	3	1	3	287140000	178920000	108220000	137500000	75580000	61919000	40340000	20994000	19347000	311160000	164430000	146740000			6	6	6	36.6	36.6	36.6	26.227	0	17.362	2757900000	1761000000	996910000	0.223461	25924500	0.556842	-0.337115	O43809;H3BND3;H3BV41	O43809;H3BND3	Cleavage and polyadenylation specificity factor subunit 5	NUDT21
6	5	5	4	0.159629	0.143785	-0.340331	0.102188	7	7	6	4	900120000	473400000	426720000	699960000	309370000	390590000	735080000	366690000	368390000	719200000	354420000	364770000			8	8	8	28.8	28.8	28.8	45.283	0	27.726	7233600000	4141700000	3091900000	0.1153	-11647512	-0.310295	0.122987	O43813;E9PHS0;F8WDS9;H7C2E3	O43813;E9PHS0;F8WDS9	LanC-like protein 1	LANCL1
1	1	1	1	0.318346	n. def.	-0.091187	-0.134509	1	0	1	1	6761700	3289100	3472600	4552400	0	4552400	6171400	2872800	3298600	9352900	5419200	3933700			1	1	1	2.9	2.9	2.9	76.107	0.0026028	2.8355	26838000	11581000	15257000	0.342575	-919050	-0.799674	-0.091187	O43823	O43823	A-kinase anchor protein 8	AKAP8
9	10	9	10	-1.804	-2.08296	-2.33206	-1.98696	14	15	13	14	1880000000	1462100000	417920000	1633600000	1262200000	371410000	1169400000	872350000	297030000	2154800000	1596000000	558770000	+	DMSO_LLOMe	14	14	14	54	54	54	37.106	0	127.31	11235000000	8652000000	2583200000	2.74214	886880016	5.31094	-2.03496	O43852;H0Y875	O43852;H0Y875	Calumenin	CALU
2	2	1	2	0.0462816	-0.163704	0.329411	0.0994973	2	2	1	2	35512000	18161000	17351000	46473000	23632000	22841000	19675000	8232200	11443000	54094000	27157000	26937000			3	3	3	8	8	8	50.282	0	9.5761	309350000	160110000	149230000	0.0222345	-347450	-0.0652539	0.0728894	O43913;G3V0H0	O43913	Origin recognition complex subunit 5	ORC5
7	8	6	10	-0.166422	-0.296846	-0.440557	-0.282386	7	7	5	10	304420000	190120000	114300000	664070000	389370000	274700000	280980000	167300000	113680000	1379500000	874550000	504990000			18	18	11	18.1	18.1	12.5	121.9	0	52.573	8983400000	3353200000	5630200000	0.350074	153417496	0.814247	-0.289616	O60264	O60264	SWI/SNF-related matrix-associated actin-dependent regulator of chromatin subfamily A member 5	SMARCA5
1	0	1	1	-0.246601	n. def.	-0.618783	n. def.	1	0	1	0	94666000	37525000	57142000	0	0	0	31790000	14322000	17468000	0	0	0			2	2	2	2.2	2.2	2.2	92.902	0.00059524	4.6744	126460000	51846000	74610000	0.133	-5690750	-0.352931	n. def.	O60341	O60341	Lysine-specific histone demethylase 1A	KDM1A
12	11	12	12	0.110898	0.385707	0.1129	0.163241	11	11	13	12	1179700000	607080000	572650000	1359700000	588810000	770850000	1701200000	789120000	912100000	1734500000	798870000	935590000			15	15	15	41	41	41	51.964	0	96.105	10193000000	5004100000	5189200000	0.453775	-101827488	-1.0094	0.138071	O60427;A0A0A0MR51;F5H3P6;F5H3U5;H7C2V0;F5H8G5;H0YB97;F5H852;F5GWE3;C9J425;F5H1Q7;F5H0Y2;F5H2H3;F5H5X5;C9JJB3;F5GYH4	O60427;A0A0A0MR51	Fatty acid desaturase 1	FADS1
2	4	4	2	1.22219	0.975043	0.591392	0.851599	2	3	3	2	67082000	20812000	46270000	55301000	13225000	42076000	68488000	21898000	46590000	83013000	29216000	53797000	+	DMSO_LLOMe	5	5	5	7.3	7.3	7.3	102.91	0	15.76	371770000	131550000	240220000	3.14627	-25895500	-6.35141	0.913321	O60502;H7C3X0	O60502	Protein O-GlcNAcase	MGEA5
22	18	21	19	-0.118868	0.0354831	-0.0584129	-0.15793	32	23	31	28	4363100000	2356800000	2006400000	2966600000	1332900000	1633700000	3676100000	1709300000	1966800000	5065600000	2710200000	2355400000			29	29	6	45.7	45.7	8.5	69.602	0	323.31	67318000000	39670000000	27648000000	0.0369466	36725024	0.106778	-0.0886404	O60506;F6UXX1	O60506	Heterogeneous nuclear ribonucleoprotein Q	SYNCRIP
3	4	3	3	0.866789	0.340733	n. def.	n. def.	2	2	0	0	26546000	9858100	16688000	31735000	11010000	20725000	28515000	0	28515000	33516000	0	33516000	+	DMSO_LLOMe	4	2	2	4.8	3.1	3.1	124.71	0	13.214	123060000	21891000	101170000	2.1744	-19643975	-4.05441	n. def.	O60518;A0A096LPA6	O60518	Ran-binding protein 6	RANBP6
2	3	3	4	-0.0930633	-0.0868291	-0.0948186	-0.183818	2	3	3	4	122400000	70450000	51948000	143130000	62016000	81112000	166810000	79295000	87519000	184720000	99102000	85620000			5	5	5	18.8	18.8	18.8	41.949	0	17.537	891960000	460270000	431700000	0.0350042	1166000	0.101366	-0.0939409	O60547	O60547	GDP-mannose 4,6 dehydratase	GMDS
0	3	2	0	n. def.	0.556503	-0.0367035	n. def.	0	3	1	0	0	0	0	146600000	53417000	93183000	65906000	24098000	41807000	0	0	0			4	4	4	4.4	4.4	4.4	119.54	0	7.5539	212510000	77516000	134990000	0.226489	-14368750	-0.563326	n. def.	O60566	O60566	Mitotic checkpoint serine/threonine-protein kinase BUB1 beta	BUB1B
4	4	4	4	0.978342	0.683921	0.788352	0.697596	4	4	4	5	282430000	101570000	180860000	231460000	87716000	143740000	301080000	92050000	209030000	497750000	203140000	294610000			7	7	7	23.7	23.7	23.7	47.074	0	55.884	2205300000	1027900000	1177400000	1.05431	-85940996	-2.03342	0.742974	O60664;K7EL96;K7ERZ3;K7ER39	O60664;K7EL96;K7ERZ3	Perilipin-3	PLIN3
10	9	10	7	0.38648	0.34153	0.329985	0.342441	10	9	10	7	613400000	276470000	336920000	522460000	222810000	299650000	805510000	283360000	522150000	463520000	196140000	267380000			13	13	13	32	32	32	59.875	0	40.19	4980800000	2252100000	2728800000	0.937722	-111829996	-1.83974	0.341986	O60678;A0A0A0MSN7	O60678;A0A0A0MSN7	Protein arginine N-methyltransferase 3	PRMT3
3	4	3	3	-0.0735147	-0.112007	0.0590784	0.217355	4	5	4	4	198120000	102790000	95326000	175540000	79856000	95687000	196430000	91121000	105310000	213760000	90602000	123160000			7	7	7	18.8	18.8	18.8	60.029	0	42.949	1614900000	839190000	775720000	0.863475	-13778500	-1.71622	-0.00721816	O60684;Q5TFJ7;O15131;P52294;C9JYI4;S4R3E5	O60684;Q5TFJ7;O15131;P52294	Importin subunit alpha-7;Importin subunit alpha-6;Importin subunit alpha-5;Importin subunit alpha-5, N-terminally processed	KPNA6;KPNA5;KPNA1
5	5	2	2	-0.359416	-0.265778	0.410232	0.125783	4	5	2	2	117030000	67289000	49741000	155250000	76327000	78925000	58885000	24611000	34274000	92796000	42985000	49811000			6	6	6	17	17	17	55.023	0	18.935	768380000	431590000	336800000	0.00861424	-384750	-0.0256603	-0.0699974	O60701	O60701	UDP-glucose 6-dehydrogenase	UGDH
2	1	1	2	-0.227557	-0.680359	-0.694181	-0.137775	2	1	1	2	142290000	70315000	71976000	40977000	22121000	18856000	30875000	17732000	13144000	190290000	92993000	97295000			3	3	1	6	6	1.9	58.47	0	7.088	404430000	203160000	201270000	0.00573365	472500	0.0171349	-0.453958	O60749	O60749	Sorting nexin-2	SNX2
1	1	2	1	0.315334	0.899253	0.19711	1.13093	1	1	2	1	11211000	5772000	5438700	11614000	3309800	8303700	66565000	24618000	41947000	22329000	8423300	13906000			5	5	5	6.3	6.3	6.3	107.89	0	13.823	190400000	101460000	88939000	0.297997	-6868075	-0.711467	0.607294	O60763;REV__R4GMN2;REV__Q5VZ89	O60763	General vesicular transport factor p115	USO1
5	5	6	5	-0.260705	-0.314858	-0.452057	-0.393406	8	8	7	8	5581700000	3281500000	2300200000	2967300000	1546400000	1420900000	1633400000	873140000	760270000	7308000000	4113500000	3194500000			6	6	2	31.3	31.3	6	18.804	0	42.995	95993000000	55626000000	40367000000	0.235297	534667440	0.582086	-0.354132	U3KQK0;Q99880;Q99879;Q99877;Q93079;Q5QNW6;P62807;P58876;P57053;O60814;Q96A08	U3KQK0;Q99880;Q99879;Q99877;Q93079;Q5QNW6;P62807;P58876;P57053;O60814;Q96A08	Histone H2B;Histone H2B type 1-L;Histone H2B type 1-M;Histone H2B type 1-N;Histone H2B type 1-H;Histone H2B type 2-F;Histone H2B type 1-C/E/F/G/I;Histone H2B type 1-D;Histone H2B type F-S;Histone H2B type 1-K;Histone H2B type 1-A	HIST1H2BN;HIST1H2BL;HIST1H2BM;HIST1H2BH;HIST2H2BF;HIST1H2BC;HIST1H2BD;H2BFS;HIST1H2BK;HIST1H2BA
0	2	1	2	n. def.	n. def.	n. def.	n. def.	0	0	0	0	0	0	0	0	0	0	0	0	0	0	0	0			2	2	2	16.3	16.3	16.3	19.258	0	9.545	0	0	0	0	0	0	n. def.	O60831;A6NP52;A6NM71	O60831;A6NP52;A6NM71	PRA1 family protein 2	PRAF2
4	3	5	5	-0.161686	-0.0189365	-0.228267	-0.203618	4	3	5	5	208740000	109940000	98797000	133250000	63029000	70216000	255420000	122300000	133110000	378880000	212140000	166740000			8	8	8	20.2	20.2	20.2	57.673	0	30.876	1545600000	855040000	690560000	0.0936825	9636500	0.256725	-0.182652	O60832;H7C0M1;C9IYT0;H7C2Q9;H7BZF2;H7C2Q2	O60832;H7C0M1;C9IYT0	H/ACA ribonucleoprotein complex subunit 4	DKC1
4	7	6	5	0.219711	0.121679	0.331247	0.192699	5	7	6	5	616970000	286560000	330410000	835720000	369140000	466580000	518620000	202580000	316040000	672280000	285770000	386500000			13	13	13	38.6	38.6	38.6	45.745	0	46.869	5741700000	2583300000	3158500000	0.940621	-88870000	-1.84456	0.206205	O60884;A0A087WT48	O60884	DnaJ homolog subfamily A member 2	DNAJA2
0	0	1	2	n. def.	n. def.	n. def.	n. def.	0	0	0	0	0	0	0	0	0	0	0	0	0	0	0	0			3	3	3	4.9	4.9	4.9	84.958	0	6.1437	0	0	0	0	0	0	n. def.	O60934;A0A0C4DG07;E5RGU1	O60934;A0A0C4DG07	Nibrin	NBN
2	3	2	3	0.2444	0.263035	0.21176	0.24817	2	3	2	3	88041000	42961000	45080000	158990000	63302000	95686000	144680000	57511000	87174000	180630000	88453000	92172000			6	6	6	11.2	11.2	11.2	60.13	0	13.32	1720200000	929940000	790280000	0.516154	-16971250	-1.12217	0.246285	O75131;A0A087WYQ3;E5RHZ0;H0YB26;A0A087WUS8;A0A087WXR6;E7ENV7;Q96FN4;Q8IYJ1;Q96A23;O95741;Q86YQ8;Q9HCH3;Q9UBL6	O75131;A0A087WYQ3	Copine-3	CPNE3
0	2	2	1	n. def.	-0.427304	-0.596863	-0.613277	0	2	2	1	0	0	0	37183000	19699000	17485000	42734000	24664000	18069000	21995000	12954000	9041200			2	2	2	1.5	1.5	1.5	254.41	0	5.3616	110540000	62390000	48155000	0.18188	3180450	0.465722	-0.596863	O75165	O75165	DnaJ homolog subfamily C member 13	DNAJC13
1	1	1	0	0.584097	0.796515	0.697507	n. def.	1	1	1	0	9228500	5078100	4150400	12369000	3818700	8550700	17939000	5758300	12181000	0	0	0			1	1	1	1.3	1.3	1.3	104.94	0.0016295	3.3812	39537000	14655000	24882000	0.378797	-2556750	-0.869439	0.697507	O75170	O75170	Serine/threonine-protein phosphatase 6 regulatory subunit 2	PPP6R2
6	6	6	6	-0.28988	0.102322	-0.126171	-0.137648	8	7	9	7	785160000	423500000	361670000	921150000	437790000	483370000	796250000	357450000	438800000	571650000	304740000	266910000			7	7	7	36.7	36.7	36.7	33.742	0	32.241	3074200000	1523500000	1550700000	0.0418916	-6817500	-0.120465	-0.131909	O75323;H7C333;C9J7B1;C9K068;F8WBI5	O75323	Protein NipSnap homolog 2	GBAS
1	3	1	0	n. def.	0.473943	1.02389	n. def.	0	1	1	0	0	0	0	53867000	16009000	37858000	33765000	10629000	23136000	0	0	0			3	3	3	5.2	5.2	5.2	84.099	0	9.2347	143420000	60458000	82962000	0.367713	-8589000	-0.848256	n. def.	O75330	O75330	Hyaluronan mediated motility receptor	HMMR
6	4	5	6	0.341758	0.335483	0.336855	0.170694	6	6	7	5	771790000	380780000	391000000	722600000	288570000	434030000	756380000	297320000	459060000	479630000	233690000	245930000			8	8	8	36.6	36.6	36.6	21.868	0	29.569	7858000000	4256800000	3601300000	0.710182	-82415008	-1.45879	0.336169	O75340;A0A024QZ42;H0Y9X3;A0A087WZ38	O75340;A0A024QZ42	Programmed cell death protein 6	PDCD6
0	0	0	1	n. def.	n. def.	n. def.	-1.48431	0	0	0	1	0	0	0	0	0	0	0	0	0	32833000	23370000	9462300			2	2	2	8.3	8.3	8.3	39.617	0	11.783	160740000	96281000	64458000	0.221025	3476925	0.55161	n. def.	O75367;D6RCF2;B4DJC3;Q5SQT3;Q9P0M6	O75367;D6RCF2;B4DJC3;Q5SQT3;Q9P0M6	Core histone macro-H2A.1;Histone H2A;Core histone macro-H2A.2	H2AFY;H2AFY2
36	40	45	34	-0.159799	-0.13833	-0.204349	-0.24313	31	36	39	28	3161100000	1716700000	1444500000	2368700000	1104800000	1263900000	2671400000	1334200000	1337200000	3844900000	1990600000	1854300000			60	49	48	30.2	27.1	26.4	278.16	0	243.03	16978000000	9272000000	7706400000	0.094928	61600000	0.259859	-0.182074	O75369;E7EN95;H7C5L4;A0A0A0MT44;A0A0C4DGA1	O75369;E7EN95	Filamin-B	FLNB
1	0	1	2	-0.349548	n. def.	0.117961	-0.406751	1	0	1	2	59438000	35178000	24260000	0	0	0	62300000	27061000	35238000	164680000	92753000	71931000			3	3	3	20.9	20.9	20.9	24.593	0	27.019	857940000	600040000	257900000	0.0869219	5890750	0.239605	-0.349548	O75396;A0A087X1A9	O75396;A0A087X1A9	Vesicle-trafficking protein SEC22b	SEC22B
2	1	3	3	0.00475299	-0.300466	-0.327819	-0.0554714	2	1	3	3	97573000	46258000	51315000	21077000	11341000	9736600	138250000	58416000	79836000	180100000	86810000	93291000			4	4	4	5.6	5.6	5.6	108.8	0	24.877	1830500000	953570000	876950000	0.120903	-7838400	-0.323906	-0.177969	O75400	O75400	Pre-mRNA-processing factor 40 homolog A	PRPF40A
1	1	1	0	0.840765	0.028852	-0.585561	n. def.	1	1	1	0	41587000	13490000	28097000	39015000	13758000	25258000	57274000	30213000	27061000	0	0	0			2	2	2	9.5	9.5	9.5	38.169	0	9.0008	216790000	87186000	129600000	0.257225	-5738750	-0.628125	0.028852	O75436;S4R3Q6	O75436;S4R3Q6	Vacuolar protein sorting-associated protein 26A	VPS26A
6	5	6	6	-0.156627	0.00331442	-0.0718457	-0.255753	6	5	6	5	441270000	285940000	155340000	313680000	154240000	159430000	550350000	354790000	195560000	439000000	265230000	173770000			9	8	8	25.8	24.3	24.3	54.366	0	42.297	2939900000	1763600000	1176300000	1.15912	94025004	2.2081	-0.114236	O75439;G3V0E4;F8WAZ6;F8WEA6;F8WBE1	O75439;G3V0E4	Mitochondrial-processing peptidase subunit beta	PMPCB
4	2	2	3	-0.481243	0.987321	n. def.	0.228973	3	1	0	2	67417000	36582000	30835000	7364000	2820300	4543700	0	0	0	60801000	31930000	28871000			5	4	4	11.7	10.2	10.2	60.103	0	11.121	737440000	445730000	291700000	0.0497564	1770650	0.14197	0.228973	O75475	O75475	PC4 and SFRS1-interacting protein	PSIP1
7	4	6	3	-0.5707	-0.574154	-0.697242	-1.3582	7	4	6	3	663650000	427620000	236030000	414430000	236590000	177840000	682420000	385580000	296840000	303070000	202880000	100200000			8	8	5	28.9	28.9	19.9	38.925	0	35.759	3921300000	2393000000	1528300000	0.791493	110440000	1.5959	-0.635698	O75477;B0QZ43	O75477;B0QZ43	Erlin-1	ERLIN1
1	1	1	1	-0.556648	-0.335208	-0.658675	-0.339747	1	1	1	1	45303000	25426000	19876000	36023000	20749000	15274000	46315000	25940000	20376000	52707000	26750000	25958000			1	1	1	4.9	4.9	4.9	30.241	0.00058343	4.3765	262960000	154820000	108140000	0.847847	4345250	1.69015	-0.448197	O75489	O75489	NADH dehydrogenase [ubiquinone] iron-sulfur protein 3, mitochondrial	NDUFS3
1	1	1	0	0.406863	0.308361	0.465713	n. def.	1	1	1	0	10907000	5305600	5601900	7861600	1986700	5874900	11329000	4970600	6358600	0	0	0			2	2	2	4.1	4.1	4.1	50.197	0.0021186	3.0631	45938000	28102000	17835000	0.297995	-1393125	-0.711461	0.406863	O75530	O75530	Polycomb protein EED	EED
10	13	14	15	-0.111415	-0.197583	-0.12863	-0.207395	10	14	14	13	546320000	295770000	250560000	760160000	471130000	289030000	982440000	489380000	493070000	1034600000	501020000	533620000			25	25	25	30.2	30.2	30.2	145.83	0	108.6	8080400000	4936900000	3143600000	0.222653	47754984	0.555109	-0.163106	O75533;H7C341	O75533	Splicing factor 3B subunit 1	SF3B1
14	14	17	15	-0.178225	-0.0309288	0.00460933	-0.0953887	14	14	18	16	1132000000	642390000	489570000	1069400000	499280000	570080000	1595800000	691790000	904030000	1511300000	717720000	793590000			21	21	21	30.6	30.6	30.6	88.884	0	126.4	8667700000	4722700000	3945100000	0.187235	-51522496	-0.477685	-0.0631587	O75534;E9PLT0;E9PNG3;E9PJK7;E9PLD4	O75534;E9PLT0	Cold shock domain-containing protein E1	CSDE1
0	2	1	1	n. def.	0.312549	0.51541	0.320427	0	2	1	1	0	0	0	364990000	146870000	218130000	27035000	9469400	17566000	422880000	190360000	232520000			2	2	2	0.5	0.5	0.5	510.08	0.00055432	3.6372	814910000	346700000	468210000	0.146289	-30379150	-0.384281	0.320427	O75592	O75592	E3 ubiquitin-protein ligase MYCBP2	MYCBP2
3	1	0	1	0.0657101	-0.0616916	n. def.	-0.0273955	3	1	0	1	62794000	31657000	31137000	30052000	11829000	18222000	0	0	0	21367000	11052000	10315000			3	3	3	29.2	29.2	29.2	19.343	0	19.523	285160000	171280000	113880000	0.0483081	-1284000	-0.138034	-0.0273955	O75607	O75607	Nucleoplasmin-3	NPM3
1	0	2	3	0.599794	n. def.	0.000432815	0.0156403	1	0	1	3	23139000	12072000	11067000	0	0	0	10735000	4863100	5872100	117550000	77460000	40092000			7	7	7	3.7	3.7	3.7	244.5	0	12.363	497200000	218810000	278380000	0.180483	9341000	0.462589	0.0156403	O75643;B4E0P5	O75643	U5 small nuclear ribonucleoprotein 200 kDa helicase	SNRNP200
5	4	4	3	0.176195	0.0977456	0.560324	-0.127226	7	6	5	3	420460000	205460000	215000000	332380000	118060000	214320000	264950000	92837000	172120000	218520000	91200000	127320000			5	5	5	28.7	28.7	28.7	31.444	0	21.362	1962400000	895340000	1067100000	0.808581	-55300750	-1.62453	0.13697	O75663	O75663	TIP41-like protein	TIPRL
0	0	0	0	n. def.	n. def.	n. def.	n. def.	0	0	0	0	0	0	0	0	0	0	0	0	0	0	0	0			3	3	3	10	10	10	41.45	0	5.0201	966510000	460530000	505970000	0	0	0	n. def.	O75683	O75683	Surfeit locus protein 6	SURF6
8	5	7	9	-0.140205	-0.120184	-0.097008	-0.187855	8	5	7	7	193520000	109780000	83742000	80275000	43326000	36949000	157870000	78240000	79629000	274830000	133580000	141250000			15	15	15	6.4	6.4	6.4	318.38	0	38.081	1094400000	609970000	484420000	0.0720293	5839000	0.201226	-0.130195	O75691	O75691	Small subunit processome component 20 homolog	UTP20
3	5	3	6	-0.120812	-0.0866912	n. def.	0.458172	1	2	0	2	21862000	10351000	11512000	26465000	11092000	15372000	0	0	0	28202000	11412000	16790000			6	2	2	9.3	3.7	3.7	74.761	0.0026164	2.8764	175330000	92259000	83068000	0.232524	-2704750	-0.576196	-0.0866912	O75746	O75746	Calcium-binding mitochondrial carrier protein Aralar1	SLC25A12
4	3	4	5	0.081885	0.232906	0.320658	0.0618453	4	4	4	5	263710000	136900000	126810000	243650000	104370000	139280000	283330000	113610000	169720000	389760000	189170000	200590000			5	5	5	19.1	19.1	19.1	35.611	0	21.791	2160300000	1178400000	981920000	0.404183	-23087500	-0.917446	0.157396	O75821;K7EP16;K7ER90;K7EL20;K7ENA8	O75821;K7EP16;K7ER90;K7EL20;K7ENA8	Eukaryotic translation initiation factor 3 subunit G	EIF3G
5	3	4	4	0.102053	0.0669503	0.189919	-0.0967921	5	3	4	4	388480000	196490000	191990000	225240000	96578000	128660000	251000000	110860000	140130000	398650000	199150000	199500000			7	7	7	37.6	37.6	37.6	29.062	0	29.625	1890800000	961530000	929320000	0.169396	-14300500	-0.437548	0.0845018	O75822;H0YGJ7;H0YLP3	O75822	Eukaryotic translation initiation factor 3 subunit J	EIF3J
0	0	0	0	n. def.	n. def.	n. def.	n. def.	0	0	0	0	0	0	0	0	0	0	0	0	0	0	0	0			1	1	1	2.3	2.3	2.3	54.812	0.0070035	2.4517	53324000	41198000	12126000	0	0	0	n. def.	O75844	O75844	CAAX prenyl protease 1 homolog	ZMPSTE24
2	2	5	1	0.314986	0.519441	-0.144951	0.336855	2	2	5	1	96186000	46597000	49589000	33988000	10170000	23819000	182370000	80134000	102240000	29946000	12816000	17130000			5	5	5	13.8	13.8	13.8	46.659	0	10.938	1996100000	1108800000	887360000	0.163421	-10765250	-0.423918	0.325921	O75874;C9J4N6;C9JJE5;C9JLU6	O75874	Isocitrate dehydrogenase [NADP] cytoplasmic	IDH1
1	1	2	0	n. def.	1.41527	1.07416	n. def.	0	1	1	0	0	0	0	87069000	19059000	68010000	113660000	40670000	72994000	0	0	0			2	1	1	4.6	2.7	2.7	58.164	0	5.0054	200730000	59729000	141000000	0.395226	-20318750	-0.900586	n. def.	O75886	O75886	Signal transducing adapter molecule 2	STAM2
1	1	1	2	-0.916698	-0.348115	-0.242635	-0.358972	1	1	1	1	21941000	11098000	10842000	18234000	9673000	8560800	25343000	12345000	12998000	30667000	18359000	12308000			4	4	4	21.3	21.3	21.3	21.614	0	19.758	727420000	412510000	314910000	0.33652	1691550	0.787851	-0.353543	O75915;F8WF90;C9JQU6;F8WF33	O75915;F8WF90;C9JQU6;F8WF33	PRA1 family protein 3	ARL6IP5
4	7	7	6	0.406537	0.29725	0.556699	0.506399	5	7	8	6	222880000	85967000	136920000	344780000	113950000	230820000	413910000	159090000	254820000	428260000	150860000	277390000	+	DMSO_LLOMe	9	9	9	33.4	33.4	33.4	37.432	0	52.002	3178400000	1426500000	1751800000	1.48891	-97520754	-2.76958	0.456468	O76003	O76003	Glutaredoxin-3	GLRX3
6	7	6	8	-0.454229	-0.733387	-0.600009	-0.668341	6	7	6	9	331340000	195730000	135610000	337490000	187210000	150270000	330380000	185720000	144660000	664050000	415980000	248070000			14	14	14	33.5	33.5	33.5	54.972	0	52.132	5706700000	3356300000	2350400000	0.574253	76507500	1.22486	-0.634175	O76021;J3QSV6;I3L3U9;I3L3C4;I3L234;I3L1A3	O76021;J3QSV6;I3L3U9;I3L3C4	Ribosomal L1 domain-containing protein 1	RSL1D1
2	3	3	3	-0.332898	-0.165192	-0.217843	-0.0301036	2	3	3	3	69059000	39777000	29282000	96275000	46224000	50051000	76482000	33009000	43473000	143960000	68834000	75125000			3	3	3	5.1	5.1	5.1	69.223	0	7.4712	549350000	279470000	269880000	0.0732308	-2521750	-0.204358	-0.191517	O76031	O76031	ATP-dependent Clp protease ATP-binding subunit clpX-like, mitochondrial	CLPX
1	1	1	0	0.781654	n. def.	n. def.	n. def.	1	0	0	0	77102000	29172000	47929000	0	0	0	0	0	0	0	0	0			1	1	1	2.7	2.7	2.7	37.84	0.0092457	2.2423	77102000	29172000	47929000	0.12521	-4689250	-0.334297	n. def.	O76071	O76071	Probable cytosolic iron-sulfur protein assembly protein CIAO1	CIAO1
2	0	1	1	-0.325485	n. def.	0.00762616	-0.259047	2	0	1	1	48632000	31724000	16908000	0	0	0	19364000	7859300	11504000	35275000	18545000	16730000			6	6	6	12.4	12.4	12.4	74.605	0	18.484	1823500000	1093500000	730070000	0.156939	3246575	0.40902	-0.259047	O76094;D6RDY6;R4GNC1	O76094;D6RDY6	Signal recognition particle subunit SRP72	SRP72
3	1	2	5	0.28629	0.502432	0.673014	-0.13733	3	1	2	5	133330000	72083000	61247000	16163000	6036300	10127000	69995000	25878000	44117000	250600000	140810000	109790000			5	5	4	9.3	9.3	7.8	75.022	0	12.945	635650000	338450000	297200000	0.0468474	4881575	0.134053	0.394361	O94776;E9PCS8;H0Y4T7;E7EQY4;D6W5A2;E7EV10;Q9BTC8	O94776	Metastasis-associated protein MTA2	MTA2
1	1	1	1	0	-0.88486	-0.0997108	-0.0974864	1	1	1	1	24197000	11803000	12395000	18221000	9466800	8754000	28030000	13092000	14937000	21164000	9972900	11191000			1	1	1	2.8	2.8	2.8	67.454	0	5.7654	167870000	78794000	89078000	0.188043	-735575	-0.479486	-0.0985986	O94826	O94826	Mitochondrial import receptor subunit TOM70	TOMM70A
0	0	1	1	n. def.	n. def.	0.220206	0.181421	0	0	1	1	0	0	0	0	0	0	17632000	6293500	11338000	36265000	20655000	15610000			2	2	2	3.4	3.4	3.4	89.594	0.00060168	4.8728	114890000	57861000	57025000	6.60244e-06	125	1.98606e-05	n. def.	O94874	O94874	E3 UFM1-protein ligase 1	UFL1
2	2	2	1	0.451541	0.256528	0.0515809	0.313826	2	2	1	1	180140000	81016000	99128000	52670000	19423000	33246000	35163000	20748000	14415000	26333000	11853000	14480000			7	7	7	8.8	8.8	8.8	106.92	0	16.679	842120000	376000000	466120000	0.100761	-7057250	-0.274459	0.285177	O94906	O94906	Pre-mRNA-processing factor 6	PRPF6
0	0	0	1	n. def.	n. def.	n. def.	n. def.	0	0	0	0	0	0	0	0	0	0	0	0	0	0	0	0			1	1	1	2.5	2.5	2.5	71.682	0.00056883	3.983	0	0	0	0	0	0	n. def.	O94927	O94927	HAUS augmin-like complex subunit 5	HAUS5
1	1	1	1	0.450908	0.653152	0.50782	0.106884	1	1	2	1	82988000	40276000	42712000	71170000	26746000	44424000	140360000	60730000	79634000	83111000	42912000	40199000			1	1	1	4.7	4.7	4.7	40.623	0	20.455	483390000	234420000	248970000	0.331657	-9076250	-0.778324	0.479364	O94992	O94992	Protein HEXIM1	HEXIM1
2	1	3	1	2.06537	1.29819	0.833497	0.856707	2	1	3	1	58529000	12625000	45904000	22678000	4937300	17741000	82960000	27360000	55600000	33092000	10921000	22170000			4	4	4	4.5	4.5	4.5	146.18	0	11.624	314160000	112870000	201300000	1.07847	-21392925	-2.07361	1.07745	O95155;K7EP75	O95155	Ubiquitin conjugation factor E4 B	UBE4B
6	8	9	9	0.437547	0.365357	0.572502	0.0720372	6	8	9	9	326480000	145930000	180550000	376160000	159410000	216750000	399720000	145640000	254090000	599100000	388560000	210550000			14	14	14	15.3	15.3	15.3	150.25	0	49.188	2544100000	1335900000	1208200000	0.0313108	-5600000	-0.0910169	0.401452	O95163;F5H2T0;H0YDF3	O95163;F5H2T0	Elongator complex protein 1	IKBKAP
1	1	1	1	0.445091	0.535356	0.533165	0.339479	1	2	2	1	160930000	72859000	88068000	502760000	202580000	300180000	529780000	215460000	314320000	253900000	122960000	130940000			1	1	1	1.1	1.1	1.1	112.61	0.00057274	4.0952	1919100000	844730000	1074400000	0.353074	-54912250	-0.820058	0.489128	O95197	O95197	Reticulon-3	RTN3
0	0	0	1	n. def.	n. def.	n. def.	-0.143086	0	0	0	1	0	0	0	0	0	0	0	0	0	29771000	15362000	14409000			1	1	1	1.6	1.6	1.6	83.353	0.002103	2.9633	179120000	82399000	96724000	0.0153023	238250	0.0452472	n. def.	O95202	O95202	LETM1 and EF-hand domain-containing protein 1, mitochondrial	LETM1
0	0	1	2	n. def.	n. def.	0.617487	1.06295	0	0	1	2	0	0	0	0	0	0	32752000	10739000	22014000	47492000	13987000	33504000			2	2	2	3.1	3.1	3.1	100.28	0	6.5581	80244000	24726000	55518000	0.366288	-7698000	-0.845521	n. def.	O95235;D6R9E4;D6RBN1	O95235;D6R9E4;D6RBN1	Kinesin-like protein KIF20A;Kinesin-like protein	KIF20A
1	1	1	2	-2.10986	0.389567	0.152638	0.0999011	1	1	1	2	80848000	66569000	14279000	127780000	51363000	76420000	116550000	53585000	62968000	156780000	81154000	75629000			2	2	2	10.3	10.3	10.3	27.228	0.00057904	4.2182	926580000	443680000	482900000	0.136247	5843750	0.360643	0.126269	O95292;E5RK64	O95292;E5RK64	Vesicle-associated membrane protein-associated protein B/C	VAPB
16	22	17	18	0.299831	0.20389	0.149259	0.252779	19	22	17	18	1620000000	811400000	808600000	1721100000	723600000	997530000	1304300000	575630000	728680000	1932000000	909710000	1022300000			32	32	32	32.2	32.2	32.2	135.65	0	133.09	13057000000	6765800000	6291300000	0.635355	-134192496	-1.33094	0.228335	O95347;A0A0C4DGE5;Q5T821	O95347	Structural maintenance of chromosomes protein 2	SMC2
2	0	1	0	0.197991	n. def.	-0.54829	n. def.	2	0	1	0	59963000	29574000	30389000	0	0	0	31173000	13454000	17719000	0	0	0			2	2	2	4	4	4	77.959	0	6.5312	137750000	70862000	66886000	0.0433046	-1270000	-0.124353	n. def.	O95352;H7C2R3;H7BZ92;C9JE55;H7C2J8;C9J415;C9JFF4	O95352;H7C2R3;H7BZ92;C9JE55;H7C2J8;C9J415;C9JFF4	Ubiquitin-like modifier-activating enzyme ATG7	ATG7
1	1	1	1	-0.901742	-0.724778	-0.307966	-0.24035	2	2	2	1	109210000	89842000	19368000	69751000	42960000	26790000	64729000	35410000	29319000	67307000	35323000	31984000			1	1	1	28.9	28.9	28.9	9.6761	0	10.004	629880000	425860000	204020000	0.910301	24018500	1.79417	-0.516372	Q5QPN5;Q5QPN9;Q5QPQ3;Q5QPQ2;O95372	Q5QPN5;Q5QPN9;Q5QPQ3;Q5QPQ2;O95372	Acyl-protein thioesterase 2	LYPLA2
17	18	17	16	0.210389	0.218595	0.130404	0.171847	19	20	22	23	2175400000	1074300000	1101100000	2141200000	901210000	1240000000	2442300000	1067200000	1375100000	3347500000	1565500000	1782000000			23	23	22	29	29	28	119.52	0	182.17	22933000000	12538000000	10395000000	0.494601	-222497504	-1.08353	0.191118	O95373;E9PLJ0;E9PLB2	O95373	Importin-7	IPO7
2	1	3	2	-0.0632735	-0.438385	0.201634	0.0561673	2	1	3	2	39004000	22187000	16817000	14656000	8341000	6315400	57443000	30191000	27252000	45859000	22924000	22934000			3	3	3	8.9	8.9	8.9	59.851	0	10.348	351450000	197820000	153630000	0.153461	2581150	0.400977	-0.00355306	O95394;D6RCQ8;D6RF77;D6RCD1;D6RC77;A0A087WT27;J3KN95	O95394;D6RCQ8;D6RF77	Phosphoacetylglucosamine mutase	PGM3
12	12	13	12	-0.168025	-0.15502	-0.155936	-0.0746233	14	16	15	14	3424700000	1899200000	1525500000	2986000000	1412100000	1574000000	3380100000	1557500000	1822600000	3240900000	1645700000	1595200000			17	17	17	62.1	62.1	62.1	38.274	0	203.48	32905000000	18030000000	14875000000	0.00191594	-700000	-0.00575066	-0.155478	O95433;G3V438;H0YJG7;H0YJU2;H0YJ63;G3V3W9	O95433;G3V438;H0YJG7	Activator of 90 kDa heat shock protein ATPase homolog 1	AHSA1
2	2	2	2	0.234869	0.292899	0.326192	0.413811	2	2	2	2	88665000	45474000	43191000	93258000	38042000	55215000	99260000	40602000	58657000	96964000	42699000	54266000	+	DMSO_LLOMe	3	3	3	13.9	13.9	13.9	32.854	0	10.737	1229300000	657460000	571860000	1.62305	-11128000	-3.00608	0.309546	O95456;F8WBH7	O95456	Proteasome assembly chaperone 1	PSMG1
5	4	2	2	-0.482089	-0.523857	-0.435261	-0.301053	5	4	2	2	350420000	188250000	162170000	451390000	226680000	224710000	158250000	89424000	68827000	455480000	250490000	204990000			5	5	5	19.6	19.6	19.6	30.065	0	12.874	2029500000	1052800000	976720000	0.185762	23536750	0.474402	-0.458675	O95478;A0A0A0MQZ6;H0YAI9	O95478	Ribosome biogenesis protein NSA2 homolog	NSA2
9	10	10	5	0.195852	0.193078	0.281787	0.173255	9	11	10	5	229180000	116010000	113180000	305440000	134990000	170450000	302230000	134010000	168220000	104800000	46698000	58102000			14	14	14	16.7	16.7	16.7	119.75	0	39.993	1983200000	1163300000	819960000	0.233301	-19561000	-0.577849	0.194465	O95486	O95486	Protein transport protein Sec24A	SEC24A
1	0	1	1	1.1147	n. def.	n. def.	0.641269	1	0	0	1	13591000	4913100	8677500	0	0	0	12756000	0	12756000	20012000	7403900	12608000			2	2	2	2.4	2.4	2.4	137.42	0.0016173	3.318	114680000	61231000	53447000	0.761165	-5431125	-1.54494	n. def.	O95487	O95487	Protein transport protein Sec24B	SEC24B
2	2	2	2	-0.149169	-0.27432	0.0758749	0.310805	2	3	2	2	53851000	27967000	25884000	125310000	73422000	51884000	42710000	16164000	26546000	85702000	40934000	44768000			2	2	2	21	21	21	11.681	0.00055463	3.6422	307570000	158490000	149080000	0.0595099	2351250	0.168207	-0.0366468	Q5R3B4;O95563	Q5R3B4;O95563	Mitochondrial pyruvate carrier 2	MPC2
9	11	8	9	0.00532815	-0.053344	0.148739	-0.0101053	9	9	8	10	555210000	289070000	266140000	605540000	269260000	336280000	578930000	240420000	338500000	882660000	423120000	459540000			18	18	18	32.5	32.5	32.5	80.419	0	78.386	4830900000	2454000000	2376900000	0.334102	-44647496	-0.783118	-0.00238859	O95573;F5GWH2;O60488	O95573	Long-chain-fatty-acid--CoA ligase 3	ACSL3
1	1	1	0	-0.293041	0.144046	1.56686	n. def.	1	1	1	0	36874000	20031000	16844000	22870000	9539600	13330000	66757000	23236000	43521000	0	0	0			2	2	2	6.4	6.4	6.4	68.856	0	5.725	193660000	101240000	92425000	0.195275	-5222100	-0.495516	0.144046	O95671	O95671	N-acetylserotonin O-methyltransferase-like protein	ASMTL
2	2	1	1	-0.233634	-0.588465	-0.801833	-0.660406	2	2	1	1	99008000	53990000	45018000	60338000	38403000	21936000	63532000	35435000	28098000	18623000	11625000	6997800			4	4	4	5.2	5.2	5.2	107.54	0	9.0992	417600000	261990000	155610000	0.340019	9350800	0.794689	-0.624436	O95782;O94973;M0R2D9;E9PR62;A0A0G2JQM1;A0A0G2JS82	O95782;O94973	AP-2 complex subunit alpha-1;AP-2 complex subunit alpha-2	AP2A1;AP2A2
9	8	9	7	0.271187	0.0517201	0.222186	0.236462	10	11	11	10	1171100000	616490000	554630000	1465600000	777180000	688430000	1429400000	654110000	775240000	1207400000	550570000	656860000			10	10	10	58.8	58.8	58.8	23.772	0	120.08	6746700000	3400700000	3346000000	0.107615	-19202512	-0.291448	0.229324	O95816	O95816	BAG family molecular chaperone regulator 2	BAG2
2	0	1	2	-0.878958	n. def.	-0.437233	-0.276275	2	0	1	2	73185000	43440000	29745000	0	0	0	42288000	23163000	19126000	75243000	37984000	37259000			4	4	4	7.8	7.8	7.8	66.9	0	8.2527	346600000	170270000	176340000	0.138162	4614250	0.365175	-0.437232	O95831;E9PMA0	O95831;E9PMA0	Apoptosis-inducing factor 1, mitochondrial	AIFM1
2	0	0	0	-1.77468	n. def.	n. def.	n. def.	2	0	0	0	51746000	43543000	8202600	0	0	0	0	0	0	0	0	0			2	2	2	14	14	14	19.206	0.0092638	2.2647	51746000	43543000	8202600	0.341507	8835100	0.797592	n. def.	O95881;V9GY50;V9GYV4	O95881;V9GY50;V9GYV4	Thioredoxin domain-containing protein 12	TXNDC12
7	4	7	5	-0.163349	0.120883	-0.141892	0.118759	7	4	8	6	616010000	222780000	393230000	431120000	95792000	335320000	715870000	244680000	471190000	472340000	210600000	261740000	+	DMSO_LLOMe	9	9	9	44	44	44	37.893	0	60.571	4330500000	2012300000	2318200000	1.67467	-171907008	-3.09871	-0.0115666	O96008;K7EJ57;K7EKG4	O96008	Mitochondrial import receptor subunit TOM40 homolog	TOMM40
1	1	1	3	-0.867384	0.511772	0.51167	0.435202	2	1	1	3	285420000	152700000	132710000	65201000	23542000	41659000	94513000	29406000	65107000	693030000	442570000	250470000			3	3	3	12.6	12.6	12.6	47.46	0	7.9903	1524300000	924580000	599740000	0.137627	39567996	0.363909	0.473436	O96019;C9JQT2;H7C5S0	O96019	Actin-like protein 6A	ACTL6A
17	15	17	17	-0.0482183	-0.167831	-0.0903729	-0.184015	31	24	29	28	8300200000	4497800000	3802400000	5940300000	2914600000	3025600000	8743000000	4023500000	4719600000	8909000000	4719700000	4189300000			22	22	21	67.8	67.8	64.2	36.688	0	269.71	119340000000	73309000000	46031000000	0.0695894	104675008	0.194847	-0.129102	P00338;F5GXY2;F5GYU2;F5GXH2;F5H5J4;F5H6W8;F5GZQ4;F5H8H6;F5GXC7;F5GWW2;F5GXU1	P00338;F5GXY2;F5GYU2	L-lactate dehydrogenase A chain	LDHA
1	0	0	0	-1.19889	n. def.	n. def.	n. def.	1	0	0	0	21518000	16571000	4946200	0	0	0	0	0	0	0	0	0			1	1	1	2.9	2.9	2.9	61.397	0	6.2523	21518000	16571000	4946200	0.278623	2906200	0.672209	n. def.	P00367	P00367	Glutamate dehydrogenase 1, mitochondrial	GLUD1
1	1	1	0	-1.08927	-0.0272044	-0.244634	n. def.	1	1	1	0	25297000	16368000	8929400	28263000	11764000	16499000	22318000	11272000	11046000	0	0	0			1	1	1	9.6	9.6	9.6	21.452	0	5.8017	75879000	39404000	36475000	0.0526769	732400	0.149875	-0.244634	P00374	P00374	Dihydrofolate reductase	DHFR
16	15	14	15	0.0368901	0.0163537	-0.0136401	0.0557509	22	21	20	17	4316600000	2224900000	2091600000	3317500000	1517200000	1800300000	3124400000	1410300000	1714100000	3015500000	1512800000	1502600000			19	19	19	68.2	68.2	68.2	56.256	0	211.3	31667000000	16567000000	15101000000	0.194977	-110849952	-0.494858	0.0266219	P00390;E5RI06;H0YC68	P00390	Glutathione reductase, mitochondrial	GSR
2	2	3	3	-0.815478	-0.715983	-0.820718	-0.347674	3	2	4	3	157340000	101180000	56162000	98555000	60036000	38519000	268220000	173510000	94707000	295610000	162130000	133480000			5	5	5	27.8	27.8	27.8	25.565	0	17.585	1910700000	1182900000	727800000	0.605278	43497000	1.27894	-0.765731	P00403	P00403	Cytochrome c oxidase subunit 2	MT-CO2
10	10	9	9	0.167358	0.0945064	0.0578315	0.111432	11	12	11	10	1605700000	793840000	811890000	1585200000	678000000	907240000	1418800000	646700000	772050000	1845400000	852710000	992730000			11	11	11	67.4	67.4	67.4	24.579	0	59.553	15246000000	8393800000	6852500000	0.944454	-128164976	-1.85093	0.102969	P00492;Q9NRG1	P00492	Hypoxanthine-guanine phosphoribosyltransferase	HPRT1
11	10	12	11	0.223175	0.229588	0.176961	0.35558	11	10	13	11	527550000	247800000	279750000	401730000	172550000	229170000	601710000	242330000	359380000	759240000	317030000	442210000			15	15	15	15.8	15.8	15.8	134.28	0	62.853	2773900000	1271600000	1502300000	0.733311	-82699996	-1.49796	0.226382	P00533;Q504U8;E9PFD7;C9JYS6;A0A1W2PRR9	P00533;Q504U8;E9PFD7	Epidermal growth factor receptor;Receptor protein-tyrosine kinase	EGFR
6	5	12	8	0.113434	-0.191821	-0.0914484	0.18002	5	4	13	8	429380000	215760000	213620000	276200000	135630000	140570000	1156500000	537290000	619220000	729170000	313720000	415450000			20	20	20	62.1	62.1	62.1	44.614	0	84.81	14514000000	8307400000	6206700000	0.126274	-46614992	-0.336854	0.0109927	P00558;P07205	P00558	Phosphoglycerate kinase 1	PGK1
1	1	1	1	-0.373552	-0.0646459	0.16954	-0.0846244	2	2	1	1	121660000	66868000	54790000	69153000	34224000	34929000	53109000	26489000	26620000	101760000	48751000	53011000			1	1	1	4.4	4.4	4.4	24.817	0	7.0896	414690000	221240000	193440000	0.0546391	1745500	0.155163	-0.0746352	P00846	P00846	ATP synthase subunit a	MT-ATP6
21	21	21	21	0.00920381	-0.102822	-0.119213	-0.0388805	30	30	29	29	6995100000	3739300000	3255800000	7068000000	3587000000	3480900000	6263200000	3011200000	3252000000	7755600000	4014900000	3740700000			23	23	23	60.7	60.7	60.7	46.53	0	233.27	63156000000	36324000000	26832000000	0.265536	155750016	0.645343	-0.070851	P00966;Q5T6L6;Q5T6L5	P00966;Q5T6L6	Argininosuccinate synthase	ASS1
6	5	7	6	-0.284739	-0.366764	-0.289369	-0.568088	8	8	11	9	1488900000	906850000	582020000	1545600000	816270000	729290000	1888400000	1002500000	885880000	2480000000	1501500000	978490000			9	9	2	34	34	7.1	40.908	0	153.73	14297000000	8340400000	5956900000	0.729578	262860016	1.49165	-0.328066	P01891;P10316;A0A140T955;A0A140T933;A0A1W2PPQ2;A0A1W2PRT9;A0A140T9I0;A0A140T9X5;A0A140T913;P01892	P01891;P10316;A0A140T955;A0A140T933;A0A1W2PPQ2;A0A1W2PRT9;A0A140T9I0;A0A140T9X5;A0A140T913;P01892	HLA class I histocompatibility antigen, A-68 alpha chain;HLA class I histocompatibility antigen, A-69 alpha chain;HLA class I histocompatibility antigen, A-2 alpha chain	HLA-A
14	14	19	13	0.0301242	-0.0518028	-0.108192	0.0590784	17	17	21	17	2066200000	1091500000	974630000	1609500000	744670000	864830000	2423000000	1117700000	1305300000	1874300000	965410000	908930000			28	28	2	50.5	50.5	6.6	74.139	0	203.54	21523000000	12551000000	8971500000	0.0934113	-33602496	-0.256042	-0.0108393	P02545;A0A0C4DGC5;H0YAB0	P02545	Prelamin-A/C;Lamin-A/C	LMNA
23	21	21	19	-1.47281	-1.44867	-1.21411	-1.18105	30	26	29	22	4856700000	3588500000	1268200000	3663100000	2463000000	1200100000	3536800000	2286600000	1250300000	4650200000	3479500000	1170700000	+	DMSO_LLOMe	27	27	27	42.4	42.4	42.4	84.87	0	246.28	40489000000	24612000000	15876000000	2.66351	1732075008	5.12381	-1.33139	P02786;G3V0E5;H7C3V5;F8WBE5	P02786;G3V0E5	Transferrin receptor protein 1;Transferrin receptor protein 1, serum form	TFRC
6	7	6	3	-0.514532	-0.375553	-0.19755	-0.0115589	5	7	6	3	262690000	150350000	112340000	363980000	186040000	177940000	312090000	160270000	151820000	104890000	54236000	50654000			7	7	7	18.2	18.2	18.2	59.755	0	35.945	1667900000	877440000	790480000	0.137531	14535500	0.363683	-0.286552	P04040	P04040	Catalase	CAT
15	15	16	17	-0.103937	0.15004	0.0650208	-0.19598	17	20	18	19	5145300000	2830300000	2315100000	6303900000	2841800000	3462100000	6669300000	3086800000	3582500000	7435300000	4019500000	3415800000			29	29	27	87.4	87.4	77.7	39.42	0	277.16	87372000000	54372000000	32999000000	0.00059164	724928	0.00177849	-0.0194583	P04075;J3KPS3;H3BQN4;H3BPS8;H3BUH7;H3BR04;H3BMQ8;H3BU78;H3BR68;A0A087WXX2;P05062	P04075;J3KPS3;H3BQN4;H3BPS8;H3BUH7;H3BR04;H3BMQ8	Fructose-bisphosphate aldolase A;Fructose-bisphosphate aldolase	ALDOA
6	5	5	4	0.0272955	-0.0867831	0.0485151	0.0550568	9	9	8	6	1904600000	986080000	918560000	1698200000	810090000	888130000	1701400000	743980000	957410000	1503800000	721830000	781930000			6	6	6	79.6	79.6	79.6	11.139	0	45.85	14921000000	8281400000	6640000000	0.450932	-71012480	-1.00419	0.0379054	P04080;A0A1W2PQG6;A0A1W2PS52	P04080;A0A1W2PQG6	Cystatin-B	CSTB
15	15	15	13	-0.493235	-0.431151	-0.427751	-0.254634	17	19	18	14	2069000000	1253400000	815570000	1912300000	1030500000	881820000	1943500000	1055200000	888270000	1916100000	1085700000	830400000	+	DMSO_LLOMe	24	24	24	70.2	70.2	70.2	38.714	0	218.72	36293000000	22713000000	13581000000	2.48255	252184992	4.70998	-0.429451	P04083;Q5T3N1;Q5T3N0	P04083;Q5T3N1	Annexin A1;Annexin	ANXA1
3	3	3	3	-0.177621	-0.233702	-0.0328019	0.169797	3	3	3	3	132390000	71164000	61230000	145680000	80579000	65105000	120150000	54131000	66022000	191220000	93414000	97809000			7	7	7	21.4	21.4	21.4	48.534	0	19.798	1445600000	521840000	923760000	0.0686865	2280500	0.192479	-0.105211	P04181	P04181	Ornithine aminotransferase, mitochondrial;Ornithine aminotransferase, hepatic form;Ornithine aminotransferase, renal form	OAT
5	4	5	4	0.847676	0.899176	0.549817	0.318924	4	3	4	4	229740000	92969000	136770000	118860000	48365000	70496000	184740000	71740000	113000000	165340000	59567000	105770000			6	6	6	29.1	29.1	29.1	25.468	0	25.309	775950000	320090000	455850000	1.21123	-38348750	-2.29542	0.698747	P04183;K7ES52;K7ERJ1;K7ERV3;K7ENW5	P04183;K7ES52;K7ERJ1;K7ERV3	Thymidine kinase, cytosolic;Thymidine kinase	TK1
7	10	7	6	n. def.	n. def.	n. def.	n. def.	0	0	0	0	0	0	0	0	0	0	0	0	0	0	0	0			28	2	1	50	4.6	1.6	60.066	0.0005872	4.4886	360620000	331750000	28872000	0	0	0	n. def.	P04259	P04259	Keratin, type II cytoskeletal 6B	KRT6B
19	20	18	20	-0.0320937	-0.223172	-0.142481	0.0460021	2	2	2	3	130990000	74954000	56033000	117120000	59874000	57248000	100120000	51420000	48695000	181290000	93500000	87794000			24	4	0	61.3	9.9	0	49.585	0	25.292	529520000	279750000	249770000	0.239903	7494500	0.591832	-0.0872872	P04350;M0R2D3;M0QY85;M0QYM7;M0R278;M0R0X0;M0QY37;M0QX14;M0R042;M0QZL7;M0R1I1;M0R2T4;A0A075B724	P04350	Tubulin beta-4A chain	TUBB4A
17	17	17	17	0.2529	0.0790197	0.280956	0.115699	36	35	38	36	28438000000	13830000000	14608000000	27462000000	12199000000	15263000000	27952000000	11626000000	16326000000	37018000000	17604000000	19414000000			22	22	22	79.1	79.1	79.1	36.053	0	323.31	273850000000	130900000000	142950000000	0.739126	-2587999744	-1.50778	0.1843	P04406;E7EUT5;O14556	P04406;E7EUT5	Glyceraldehyde-3-phosphate dehydrogenase	GAPDH
12	15	14	13	1.18859	1.01228	1.05228	1.15691	15	21	19	19	5514500000	1875500000	3639000000	8335500000	2544800000	5790700000	9074700000	2757800000	6316900000	6258900000	1882800000	4376100000	+	DMSO_LLOMe	17	17	17	90.2	90.2	90.2	22.782	0	254.05	47357000000	19067000000	28290000000	2.24256	-2765449952	-4.1945	1.1046	P04792;F8WE04;C9J3N8	P04792;F8WE04	Heat shock protein beta-1	HSPB1
1	1	0	1	-0.17612	-0.0976408	n. def.	0.213254	1	1	0	1	31395000	17356000	14039000	22685000	10395000	12290000	0	0	0	39879000	19485000	20394000			2	2	2	9.6	9.6	9.6	35.716	0	17.92	199210000	103020000	96192000	0.00702253	128250	0.0209563	-0.0976408	P04818	P04818	Thymidylate synthase	TYMS
18	16	21	17	-0.484287	-0.641514	-0.505226	-0.659221	19	19	22	18	1669900000	1009800000	660130000	1592800000	882750000	710020000	1676000000	953140000	722880000	2086100000	1163800000	922260000	+	DMSO_LLOMe	25	25	25	54.5	54.5	54.5	68.569	0	195.37	18791000000	11391000000	7400700000	1.61452	248550032	2.99087	-0.57337	P04843;B7Z4L4;F8WF32	P04843;B7Z4L4	Dolichyl-diphosphooligosaccharide--protein glycosyltransferase subunit 1	RPN1
5	4	4	6	-0.294986	-0.448824	-0.500993	-0.464684	4	4	4	6	190100000	103430000	86676000	170510000	95682000	74832000	194320000	118630000	75690000	334720000	193010000	141710000			10	10	10	26.3	26.3	26.3	69.283	0	64.803	2346200000	1339500000	1006700000	0.56241	32961000	1.20408	-0.456754	P04844;Q5JYR4;Q5JYR7;F2Z3K5	P04844;Q5JYR4;Q5JYR7	Dolichyl-diphosphooligosaccharide--protein glycosyltransferase subunit 2	RPN2
2	4	6	3	-0.362047	-0.345015	-0.441968	-0.381254	1	1	2	1	40589000	24464000	16125000	57769000	31448000	26321000	96885000	52554000	44331000	60390000	34530000	25860000			6	2	2	20.6	8.2	8.2	40.45	0	9.5858	560860000	296640000	264220000	0.397349	7589750	0.90459	-0.37165	P04899;P63096;P19087;A8MTJ3;P09471;A0A1W2PRE1;A2A2R6;A0A1W2PQK2;A0A087WTB6;Q5JWD1;H0Y7E8;A0A1W2PRJ7;A0A087WZE5;C9JPP4;A0A1W2PS82;H3BTM2;A0A1W2PP38	P04899;P63096	Guanine nucleotide-binding protein G(i) subunit alpha-2;Guanine nucleotide-binding protein G(i) subunit alpha-1	GNAI2;GNAI1
12	16	16	17	-0.209945	-0.139808	-0.33159	-0.256528	14	19	18	20	1433800000	774800000	658990000	1835900000	870610000	965270000	1505100000	738230000	766910000	2541500000	1428500000	1113000000			23	23	23	28.2	28.2	28.2	112.89	0	141.28	15056000000	8168600000	6887200000	0.155154	76992496	0.404896	-0.233237	P05023;M0R116;A0A0A0MT26;P13637;B1AKY9;P50993;H0Y7C1;Q13733;Q5TC01;P20648;P54707;Q5TC02;M0QXF2;E9PRA5	P05023	Sodium/potassium-transporting ATPase subunit alpha-1	ATP1A1
1	1	0	1	0.50782	n. def.	n. def.	-0.00290272	1	0	0	1	24160000	12074000	12087000	0	0	0	0	0	0	27268000	13790000	13477000			2	2	2	19.2	19.2	19.2	15.125	0.001626	3.3551	219940000	132140000	87791000	0.00475843	75000	0.0142362	n. def.	V9GYR2;P05026	V9GYR2;P05026	Sodium/potassium-transporting ATPase subunit beta-1	ATP1B1
17	18	15	17	-0.187724	-0.145845	-0.177327	-0.0942024	22	22	22	22	31888000000	18033000000	13855000000	31323000000	15380000000	15943000000	27898000000	13539000000	14358000000	35213000000	17589000000	17624000000			24	24	11	66.4	66.4	35.9	32.852	0	188.14	278020000000	149640000000	128380000000	0.203193	690250240	0.512923	-0.161586	P05141;Q9H0C2	P05141	ADP/ATP translocase 2;ADP/ATP translocase 2, N-terminally processed	SLC25A5
1	0	1	1	0.722291	n. def.	0.10541	0.312433	1	0	1	2	100680000	38579000	62103000	0	0	0	106780000	38630000	68154000	181740000	79304000	102440000			5	5	5	35.2	35.2	35.2	17.887	0	30.265	8876600000	2773000000	6103600000	0.297899	-19046000	-0.71127	0.312433	P05161;A0A096LNZ9;A0A096LPJ4	P05161;A0A096LNZ9;A0A096LPJ4	Ubiquitin-like protein ISG15	ISG15
39	39	38	38	-1.04296	-1.02735	-1.12992	-0.913678	62	70	61	59	44173000000	31086000000	13087000000	41287000000	26242000000	15045000000	37353000000	24143000000	13210000000	46565000000	30329000000	16235000000	+	DMSO_LLOMe	53	53	53	72.4	72.4	72.4	80.058	0	323.31	415620000000	294820000000	120800000000	3.51787	13555750144	7.44082	-1.03516	P05165;A0A1B0GU58;A0A1B0GUX9;A0A1B0GWI4;A0A1B0GWA1;A0A1B0GTR1;H0Y5U0;Q5JTW6;Q5JVH2;H0Y4B9;H0Y798	P05165;A0A1B0GU58;A0A1B0GUX9;A0A1B0GWI4;A0A1B0GWA1	Propionyl-CoA carboxylase alpha chain, mitochondrial	PCCA
27	28	29	26	-0.820285	-0.699911	-0.883635	-0.621821	35	37	35	33	10458000000	7089000000	3369100000	11279000000	6877700000	4401800000	10326000000	6161000000	4165200000	13979000000	8512900000	5466100000	+	DMSO_LLOMe	29	29	29	71.6	71.6	71.6	58.215	0	323.31	68580000000	43295000000	25285000000	2.28616	2809599936	4.28553	-0.760098	P05166;E9PDR0;C9JQS9;E7EX59;E7ETT1;E7ETT4;E7EUY3;E9PEC3;F8WBI9;E7ENC1;H7C5C9;C9JVW9;C9JVY9;C9JAW3	P05166;E9PDR0;C9JQS9;E7EX59;E7ETT1;E7ETT4;E7EUY3;E9PEC3;F8WBI9	Propionyl-CoA carboxylase beta chain, mitochondrial	PCCB
6	4	5	7	-0.340112	-0.145095	-0.111461	-0.26074	6	4	5	7	443620000	256210000	187410000	275520000	129000000	146510000	421980000	201680000	220300000	528660000	317460000	211200000			9	9	9	36.5	36.5	36.5	36.112	0	38.994	4267400000	2504800000	1762600000	0.343496	34732500	0.801467	-0.202917	P05198;H0YJS4;G3V4T5	P05198;H0YJS4;G3V4T5	Eukaryotic translation initiation factor 2 subunit 1	EIF2S1
2	2	3	3	-0.260947	-0.329831	-0.0532392	-0.0737728	2	4	4	3	1044600000	595150000	449490000	1006800000	465740000	541110000	967050000	457700000	509350000	1460100000	735600000	724450000			3	3	3	79.8	79.8	79.8	11.514	0	60.187	9771200000	5236400000	4534800000	0.0289554	7447504	0.0843767	-0.16736	P05386	P05386	60S acidic ribosomal protein P1	RPLP1
4	4	4	5	-0.156016	-0.127668	0.0347792	-0.0171543	7	6	7	8	1634000000	912480000	721490000	1337400000	634510000	702870000	1459200000	656320000	802890000	1390200000	693180000	697030000			5	5	5	76.5	76.5	76.5	11.665	0	101.92	7824300000	4019100000	3805200000	0.0350375	-6947488	-0.101459	-0.0724109	P05387;H0YDD8	P05387	60S acidic ribosomal protein P2	RPLP2
10	12	11	10	-0.17054	-0.150321	-0.136141	-0.0781828	14	17	16	12	8066900000	4400900000	3666000000	6802700000	3297000000	3505600000	6817000000	3280500000	3536500000	6906500000	3500500000	3406000000			15	15	15	53	53	53	34.273	0	95.871	61641000000	32556000000	29085000000	0.126388	91200000	0.337128	-0.143231	P05388;F8VWS0;F8VU65;F8VPE8;G3V210;F8VW21;F8VQY6;F8VRK7;F8VZS0;Q8NHW5;F8VWV4;F8VS58;F8W1K8	P05388;F8VWS0;F8VU65;F8VPE8;G3V210;F8VW21;F8VQY6;F8VRK7;F8VZS0;Q8NHW5;F8VWV4;F8VS58	60S acidic ribosomal protein P0;60S acidic ribosomal protein P0-like	RPLP0;RPLP0P6
0	1	1	1	n. def.	0.329526	0.409038	-1.83712	0	1	1	1	0	0	0	55559000	24036000	31522000	52992000	21571000	31421000	167990000	128850000	39143000			5	5	5	12.3	12.3	12.3	46.836	0	15.18	709690000	400260000	309440000	0.243352	18092750	0.599104	0.329526	P05455;E9PGX9;E7ERC4;E9PFL9	P05455;E9PGX9;E7ERC4	Lupus La protein	SSB
1	0	0	1	n. def.	n. def.	n. def.	-1.42047	0	0	0	1	0	0	0	0	0	0	0	0	0	18545000	14452000	4092600			1	1	1	1.4	1.4	1.4	88.414	0.0070316	2.4648	168750000	145270000	23473000	0.287215	2589850	0.689693	n. def.	P05556	P05556	Integrin beta-1	ITGB1
27	28	28	23	0.147307	0.31313	0.301588	0.476537	36	36	36	29	13319000000	7070800000	6248100000	12708000000	5470000000	7237800000	11871000000	4927500000	6944000000	9280500000	3987900000	5292600000			33	32	22	72.8	71.2	55.6	48.057	0	323.31	111420000000	62042000000	49381000000	0.659254	-1066574976	-1.37199	0.307359	P05783;F8VZY9;CON__H-INV:HIT000015463;CON__Q92764;C4AM86;Q92764;CON__A2AB72;CON__O76015;CON__O76013;CON__O76014;CON__Q2M2I5;O76014;O76015;O76013;Q2M2I5	P05783;F8VZY9	Keratin, type I cytoskeletal 18	KRT18
1	2	2	2	-0.147729	0.0132121	0.67428	0.381173	2	3	3	3	620110000	329280000	290830000	741950000	360200000	381750000	971170000	443140000	528030000	787920000	389750000	398170000			2	2	2	8.2	8.2	8.2	21.145	0	14.991	4057600000	2086500000	1971000000	0.131882	-19102504	-0.35027	0.197192	P05976;P08590	P05976;P08590	Myosin light chain 1/3, skeletal muscle isoform;Myosin light chain 3	MYL1;MYL3
8	11	10	12	-0.123025	-0.0118643	0.0581087	0.013498	12	14	13	14	1195900000	674690000	521250000	1968900000	932220000	1036700000	1300100000	582280000	717850000	1786000000	983490000	802520000			18	18	16	63.3	63.3	56.9	34.095	0	88.846	13919000000	7423400000	6495600000	0.0576198	23590000	0.163159	0.000816859	P06493;A0A024QZP7;A0A087WZZ9;E5RIU6;K7ELV5;H0YAZ9;Q9BVE2;E7EUK8;E5RGN0;A0A087X209;A0A087WZU2;F5H6Z0;J3QSD7;Q96Q40;O94921;Q07002;Q00536;Q00537;Q9NYV4;Q14004	P06493;A0A024QZP7;A0A087WZZ9;E5RIU6	Cyclin-dependent kinase 1	CDK1;CDC2
15	15	16	16	-0.264045	-0.11516	-0.21424	-0.150417	16	17	18	17	2008900000	1216500000	792410000	1970500000	999440000	971020000	2154300000	1101200000	1053000000	2574400000	1328000000	1246400000			21	21	21	65	65	65	56.559	0	226.97	17336000000	9936300000	7399800000	0.579254	145577488	1.23361	-0.182329	P06576;H0YH81;F8W079;F8W0P7;H0YI37	P06576;H0YH81;F8W079	ATP synthase subunit beta, mitochondrial;ATP synthase subunit beta	ATP5B
3	3	3	3	0.21176	0.0518593	0.18053	0.117562	4	4	4	4	4221800000	2159700000	2062000000	3625700000	1719800000	1905900000	3454400000	1556200000	1898200000	3228700000	1565400000	1663300000			3	3	3	37.6	37.6	37.6	9.681	0	20.856	37848000000	21036000000	16812000000	0.346313	-132075008	-0.806947	0.149046	R4GN98;P06703	R4GN98;P06703	Protein S100;Protein S100-A6	S100A6
9	10	8	11	0.395392	0.0104934	0.13606	0.0816123	10	11	9	12	1283700000	614540000	669120000	1475100000	672590000	802510000	1299400000	535080000	764290000	2045900000	1013300000	1032600000			22	22	22	64.1	64.1	64.1	47.168	0	194.67	32533000000	17338000000	15194000000	0.357896	-108252496	-0.829375	0.108836	P06733;K7EM90;F5H1C3;E5RI09;E5RG95;K7EPM1;K7EKN2;E5RGZ4;F5H0C8;P13929;P09104	P06733	Alpha-enolase	ENO1
2	0	3	2	-0.311524	n. def.	0.282855	-0.0892366	2	0	4	1	108740000	60796000	47949000	0	0	0	165890000	70256000	95634000	56194000	26826000	29369000			7	7	7	17.4	17.4	17.4	63.146	0	41.85	1548400000	928000000	620400000	0.0513963	-3768500	-0.146414	-0.0892366	P06744;A0A0A0MTS2;K7EQ48;A0A0J9YXP8;CON__Q3ZBD7;A0A0J9YX90;A0A0J9YYH3;K7EP41;K7ERC6;K7ENA0;K7EPY4	P06744;A0A0A0MTS2;K7EQ48	Glucose-6-phosphate isomerase	GPI
8	7	7	7	0.133432	0.0709388	0.0187766	-0.131708	11	10	9	9	1847100000	972120000	874980000	1386700000	633440000	753260000	1091700000	478680000	613000000	1755600000	865400000	890210000			10	10	10	37.1	37.1	37.1	32.575	0	109.76	24890000000	14413000000	10477000000	0.133025	-45452496	-0.352993	0.0448577	P06748;E5RI98;E5RGW4	P06748	Nucleophosmin	NPM1
5	6	6	5	-0.130192	0.173	0.57599	-0.382814	1	2	2	1	201630000	111030000	90595000	147940000	63225000	84714000	169060000	80207000	88851000	150960000	81976000	68989000			6	2	2	41.3	7.9	7.9	13.92	0	6.4554	3428300000	1851000000	1577300000	0.0253858	822250	0.0742533	0.0214039	Q16778;P33778;P23527;P06899;Q8N257;Q6DRA6;Q6DN03	Q16778;P33778;P23527;P06899;Q8N257	Histone H2B type 2-E;Histone H2B type 1-B;Histone H2B type 1-O;Histone H2B type 1-J;Histone H2B type 3-B	HIST2H2BE;HIST1H2BB;HIST1H2BO;HIST1H2BJ;HIST3H2BB
14	12	13	13	-0.0426054	0.0356239	0.0124972	-0.0573166	19	17	19	19	4749400000	2393700000	2355700000	3368900000	1517200000	1851600000	4569300000	2097200000	2472100000	4901900000	2320700000	2581200000			17	16	16	48.8	45.2	45.2	36.638	0	144.49	63860000000	34669000000	29192000000	0.400548	-232949984	-0.910615	-0.0150541	P07195;A8MW50;C9J7H8;F5H793;F5H5G7;F5H155;A0A087WUM2;G3XAP5;F5H245;Q6ZMR3;P07864	P07195;A8MW50;C9J7H8	L-lactate dehydrogenase B chain;L-lactate dehydrogenase	LDHB
12	15	13	16	-1.87134	-1.8983	-1.79486	-1.48366	13	15	14	16	1214200000	962860000	251380000	1366000000	1015700000	350250000	1305200000	891620000	413630000	1744800000	1177300000	567480000	+	DMSO_LLOMe	20	20	20	46.1	46.1	46.1	57.116	0	131.52	9299900000	6821900000	2478000000	3.32384	616184984	6.8547	-1.8331	P07237;H7BZ94;H0Y3Z3;I3L398;I3L312;I3NI03;I3L4M2;I3L0S0;I3L3U6;I3L3P5;I3L514;I3L1Y5	P07237;H7BZ94;H0Y3Z3	Protein disulfide-isomerase	P4HB
0	0	0	0	n. def.	n. def.	n. def.	n. def.	0	0	0	0	0	0	0	0	0	0	0	0	0	0	0	0			1	1	1	6.7	6.7	6.7	20.863	0.0021277	3.1053	155970000	50249000	105720000	0	0	0	n. def.	P07305	P07305	Histone H1.0;Histone H1.0, N-terminally processed	H1F0
32	31	31	29	0.151989	0.0851526	0.192952	0.151729	50	51	49	51	51365000000	26293000000	25072000000	52387000000	23778000000	28609000000	49470000000	21366000000	28105000000	49601000000	23700000000	25900000000			35	35	35	81.7	81.7	81.7	38.604	0	323.31	425990000000	223750000000	202240000000	1.26112	-3137249792	-2.37941	0.151859	P07355;H0YN42;H0YMD0;H0YMU9;A6NMY6;H0YM50;H0YKS4;H0YNP5;H0YN28;H0YL33;H0YMM1;H0YKZ7;H0YLV6;H0YMT9;H0YKX9;H0YKL9;H0YMW4;H0YNA0;H0YKV8;H0YN52;H0YMD9;H0YNB8;H0YKN4;H0YLE2	P07355;H0YN42;H0YMD0;H0YMU9;A6NMY6;H0YM50;H0YKS4;H0YNP5	Annexin A2;Annexin;Putative annexin A2-like protein	ANXA2;ANXA2P2
23	23	22	23	0.217107	0.187007	0.151469	0.275961	11	13	13	10	11500000000	5670600000	5829100000	12199000000	5220900000	6978300000	11496000000	4923400000	6572200000	12443000000	5691300000	6751700000	+	DMSO_LLOMe	26	6	5	66.2	20.4	16.9	47.766	0	131.7	103590000000	53169000000	50425000000	2.00738	-1156274944	-3.7218	0.202057	Q5JP53;P07437;Q5ST81;A6NNZ2;CON__ENSEMBL:ENSBTAP00000025008;Q9H4B7	Q5JP53;P07437;Q5ST81	Tubulin beta chain	TUBB
7	8	8	8	0.289244	0.499272	0.285461	0.170438	8	9	10	9	1977300000	918450000	1058900000	1760000000	634770000	1125200000	2607500000	1056900000	1550500000	2473800000	1197600000	1276200000			12	12	12	91.4	91.4	91.4	15.054	0	66.09	18434000000	9575100000	8859400000	0.945735	-300769984	-1.85306	0.287353	P07737;K7EJ44;CON__P02584;I3L3D5	P07737;K7EJ44	Profilin-1	PFN1
50	55	51	47	0.282262	0.361993	0.268195	0.187007	63	66	67	59	10691000000	5254600000	5436900000	9803500000	4014800000	5788700000	10663000000	4286800000	6376200000	12968000000	6116200000	6851800000			76	76	76	62.6	62.6	62.6	170.59	0	323.31	111990000000	57884000000	54107000000	1.08584	-1195300096	-2.08588	0.275228	P07814;V9GYZ6;V9GZ76	P07814;V9GYZ6	Bifunctional glutamate/proline--tRNA ligase;Glutamate--tRNA ligase;Proline--tRNA ligase	EPRS
42	43	41	40	-0.0763563	-0.0287342	-0.0226394	-0.162154	42	41	40	39	17393000000	9598900000	7794400000	16099000000	7519700000	8579500000	17806000000	8203600000	9602200000	19577000000	10706000000	8871500000			52	34	33	63	45.5	44.5	84.659	0	323.31	193720000000	114010000000	79711000000	0.138829	295150080	0.36675	-0.0525453	P07900;G3V2J8;Q14568;Q58FG0	P07900	Heat shock protein HSP 90-alpha	HSP90AA1
1	1	1	2	-0.105597	-0.340368	-0.121	-0.432065	1	1	1	2	15094000	8383900	6710500	22538000	10714000	11824000	21081000	10484000	10597000	41675000	20908000	20767000			2	2	2	3.9	3.9	3.9	58.573	0.0006035	4.9032	211470000	106840000	104630000	0.0121826	147850	0.0361464	-0.230684	P07948;E5RJ37;H0Y3C5;J3KPD6;F6SF04;J3QRU1;P08631;P12931;P06241;P07947	P07948;E5RJ37;H0Y3C5;J3KPD6;F6SF04;J3QRU1;P08631;P12931;P06241;P07947	Tyrosine-protein kinase Lyn;Non-specific protein-tyrosine kinase;Tyrosine-protein kinase HCK;Proto-oncogene tyrosine-protein kinase Src;Tyrosine-protein kinase Fyn;Tyrosine-protein kinase Yes	LYN;HCK;YES1;SRC;FYN
4	5	6	4	0.15082	-0.0417587	-0.331608	-0.111602	5	6	6	5	242100000	126130000	115970000	230450000	121350000	109100000	410010000	209480000	200530000	467870000	216580000	251290000			9	9	9	35.1	35.1	35.1	54.636	0	48.978	2891200000	1521100000	1370100000	0.00652497	-837500	-0.0194824	-0.0766801	P07954	P07954	Fumarate hydratase, mitochondrial	FH
4	7	5	6	-0.0451635	0.145873	0.0461418	-0.106824	5	7	5	6	158200000	79953000	78245000	200370000	91649000	108720000	180900000	81025000	99878000	297470000	170500000	126960000			13	13	13	21.4	21.4	21.4	75.872	0	31.946	3356800000	2086700000	1270100000	0.0335257	2331000	0.0972323	0.000489172	P08133;E5RK69;E7EMC6;E5RFF0;E5RJF5;E5RK63;H0YC77;E5RIU8;E5RJR0;E5RI05	P08133;E5RK69;E7EMC6	Annexin A6;Annexin	ANXA6
20	16	17	21	-0.169696	-0.267427	-0.225363	-0.168009	22	20	17	23	2472300000	1369600000	1102800000	2059400000	1017200000	1042200000	1839400000	917370000	922050000	2722700000	1463700000	1259000000			26	26	23	39.9	39.9	36.4	85.182	0	165.67	15705000000	8555700000	7148800000	0.310254	110454976	0.736001	-0.197529	P08237;F8VX13;F8VNX2;F8VZQ1;F8VP00;F8VSL1;F8VW30;F8VZI0;F8W1J8;F8VSF7;F8VUB8;F8VYK8;F8VTQ3;F8VVE3	P08237	ATP-dependent 6-phosphofructokinase, muscle type	PFKM
48	45	45	45	-0.156724	-0.0936635	-0.0534488	-0.111337	75	72	74	75	42585000000	23664000000	18921000000	42759000000	20399000000	22360000000	49017000000	23039000000	25978000000	48777000000	25531000000	23246000000			54	54	28	70	70	43.9	83.263	0	323.31	507940000000	289920000000	218030000000	0.109203	532000256	0.29536	-0.1025	P08238;Q58FF7	P08238	Heat shock protein HSP 90-beta	HSP90AB1
8	4	3	9	0.571143	0.584385	0.386811	0.498659	8	4	3	8	311170000	134640000	176530000	266580000	93671000	172910000	206490000	80775000	125720000	610920000	258440000	352480000			12	12	12	23.2	23.2	23.2	69.81	0	29.732	2083700000	910930000	1172800000	0.45514	-65028500	-1.0119	0.534901	P08240	P08240	Signal recognition particle receptor subunit alpha	SRPR
12	13	16	13	1.03858	0.893285	1.10682	0.793272	14	16	17	15	1470100000	528440000	941620000	1810000000	550170000	1259900000	1766500000	566140000	1200400000	1993000000	729570000	1263500000	+	DMSO_LLOMe	21	21	21	42.6	42.6	42.6	64.369	0	127.45	14778000000	6596500000	8181700000	3.17463	-572775008	-6.42977	0.965931	P08243;F8WEJ5;C9J057;C9JT45;C9JM09;C9JLN6	P08243;F8WEJ5	Asparagine synthetase [glutamine-hydrolyzing]	ASNS
1	0	1	1	0.326537	n. def.	0.0180643	-0.308126	1	0	1	1	19359000	13398000	5960300	0	0	0	50890000	25609000	25281000	33992000	17110000	16882000			4	4	4	9.7	9.7	9.7	43.295	0	8.2734	466400000	264430000	201970000	0.094081	1998425	0.257728	0.0180643	P08559;Q5JPU0;Q5JPT9;Q5JPU1;P29803	P08559	Pyruvate dehydrogenase E1 component subunit alpha, somatic form, mitochondrial	PDHA1
1	1	1	1	0.0867838	0.14991	0.112233	-0.453735	1	1	1	1	32158000	20064000	12094000	18785000	9696300	9088800	16165000	6367000	9797800	29047000	16248000	12799000			2	2	2	8.6	8.6	8.6	35.422	0.00054945	3.53	487510000	273100000	214410000	0.2757	2148925	0.666234	0.0995084	P08574	P08574	Cytochrome c1, heme protein, mitochondrial	CYC1
5	4	5	4	0.015783	0.0611541	-0.00073593	0.0133551	5	4	5	5	276470000	150650000	125820000	310090000	145210000	164880000	391430000	175420000	216010000	377540000	185930000	191610000			7	7	7	15.6	15.6	15.6	51.556	0	28.397	1661200000	839170000	822030000	0.185982	-10277500	-0.474893	0.014569	P08621;M0QYR1;M0QX04	P08621;M0QYR1	U1 small nuclear ribonucleoprotein 70 kDa	SNRNP70
34	25	30	31	-0.17909	0.0326651	0.0204844	0.113567	36	29	34	33	9480300000	5426400000	4053900000	6127200000	2935400000	3191800000	8731800000	4109800000	4622000000	9223000000	4693500000	4529500000			43	40	39	83.3	79.8	77.9	53.651	0	323.31	102780000000	54049000000	48732000000	0.11513	191974912	0.309881	0.0265747	P08670;B0YJC4;B0YJC5;A0A1B0GTT5;A0A1B0GVG8;H7C5W5;P17661;P41219;F8W835;E7EMV2;E7ESP9;Q16352;P07196;P07197	P08670;B0YJC4	Vimentin	VIM
3	3	4	3	-0.204266	-0.0389843	-0.0452081	-0.00572443	4	7	8	6	664850000	388440000	276420000	970250000	458200000	512050000	908270000	454670000	453610000	1521100000	698590000	822500000			7	7	7	59.3	59.3	59.3	15.55	0	67.591	13336000000	6881100000	6454700000	0.0424353	-16169976	-0.121962	-0.0420962	P08708;H0YN88;A0A075B716;H0YN73;H3BNC9	P08708;H0YN88;A0A075B716	40S ribosomal protein S17	RPS17
1	4	6	3	n. def.	-0.17705	-0.72342	-0.546182	0	3	5	2	0	0	0	602480000	430410000	172070000	785150000	499530000	285620000	118980000	66635000	52344000			6	5	2	21.5	18.4	9	40.532	0	24.224	2648400000	1591000000	1057400000	0.37406	121635242	0.860403	-0.546182	P08754	P08754	Guanine nucleotide-binding protein G(k) subunit alpha	GNAI3
8	6	7	7	0.0422241	0.0377336	-0.0531943	0.013641	9	7	7	8	973150000	527950000	445210000	763180000	372240000	390940000	941330000	467550000	473780000	1032100000	540070000	492000000			9	9	9	52.4	52.4	52.4	23.356	0	126.37	9866800000	5803600000	4063200000	0.243037	26470016	0.598441	0.0256873	P09211;A8MX94;A0A087X2E9;A0A087X243	P09211;A8MX94	Glutathione S-transferase P	GSTP1
8	8	7	8	1.85814	1.59397	1.62644	1.69377	15	14	13	16	6117400000	1421400000	4696100000	5403100000	1238000000	4165100000	5189800000	1183300000	4006500000	5515000000	1336500000	4178500000	+	DMSO_LLOMe	9	9	9	74.8	74.8	74.8	14.716	0	110.97	32093000000	9100800000	22992000000	5.8149	-2966750016	-18.6546	1.6601	P09382;F8WEI7	P09382	Galectin-1	LGALS1
1	1	2	2	0.143394	1.47757	-0.0573016	-0.412558	1	1	2	2	102270000	53263000	49012000	64611000	14007000	50603000	126530000	56108000	70419000	296570000	168720000	127840000			6	6	6	41.8	41.8	41.8	18.311	0	20.337	2908000000	1631100000	1276900000	0.0127895	-1444000	-0.0379214	0.0430459	Q5T7C4;P09429;B2RPK0;P23497	Q5T7C4;P09429;B2RPK0	High mobility group protein B1;Putative high mobility group protein B1-like 1	HMGB1;HMGB1P1
2	3	4	3	-0.282702	-0.339601	-0.665295	-0.116927	2	3	2	3	86954000	48174000	38781000	116270000	56782000	59487000	80253000	44150000	36103000	99680000	54970000	44710000			6	6	6	18.8	18.8	18.8	47.578	0	16.549	455620000	255380000	200240000	0.471557	6248750	1.04185	-0.311151	P09543;K7ERC4	P09543	2,3-cyclic-nucleotide 3-phosphodiesterase	CNP
17	14	12	16	-0.127746	-0.0535386	-0.0608035	-0.125825	19	14	14	17	1707000000	949570000	757430000	870950000	410470000	460480000	897640000	458580000	439060000	1614100000	822590000	791550000			29	29	29	37.8	37.8	37.8	113.08	0	139.54	25203000000	15074000000	10129000000	0.109172	48172496	0.295283	-0.0933141	P09874;Q5VX84;Q5VX85	P09874	Poly [ADP-ribose] polymerase 1	PARP1
0	0	0	0	n. def.	n. def.	n. def.	n. def.	0	0	0	0	0	0	0	0	0	0	0	0	0	0	0	0			2	2	2	5.6	5.6	5.6	55.36	0.0060637	2.522	398180000	167100000	231080000	0	0	0	n. def.	P09914	P09914	Interferon-induced protein with tetratricopeptide repeats 1	IFIT1
0	0	0	0	n. def.	n. def.	n. def.	n. def.	0	0	0	0	0	0	0	0	0	0	0	0	0	0	0	0			2	2	2	4.4	4.4	4.4	56.811	0.0016411	3.4643	286630000	63361000	223270000	0	0	0	n. def.	P09923;P10696;P05187	P09923;P10696;P05187	Intestinal-type alkaline phosphatase;Alkaline phosphatase, placental-like;Alkaline phosphatase, placental type	ALPI;ALPPL2;ALPP
3	3	3	3	-0.27687	0.207768	-0.125982	-0.130208	3	3	3	3	233150000	133770000	99381000	227230000	105460000	121760000	317660000	159440000	158220000	296420000	160820000	135600000			4	2	2	16.8	7.1	7.1	39.455	0	65.745	5682500000	3934800000	1747700000	0.253275	11132250	0.619899	-0.128095	P09972;K7EKH5;C9J8F3;J3KSV6;J3QKP5;A8MVZ9	P09972;K7EKH5;C9J8F3;J3KSV6;J3QKP5;A8MVZ9	Fructose-bisphosphate aldolase C;Fructose-bisphosphate aldolase	ALDOC
0	0	0	0	n. def.	n. def.	n. def.	n. def.	0	0	0	0	0	0	0	0	0	0	0	0	0	0	0	0			2	2	2	5	5	5	64.668	0	6.158	75462000	66384000	9077800	0	0	0	n. def.	R4GMZ0;P0CW18	R4GMZ0;P0CW18	Serine protease 56	PRSS56
2	2	1	1	-0.450163	-1.69633	-0.435144	-0.413653	3	2	1	2	186650000	104250000	82399000	89341000	58057000	31284000	67087000	34001000	33087000	166530000	98524000	68005000			3	3	3	13.3	13.3	13.3	27.872	0	14.079	1124200000	639500000	484700000	0.421611	20014250	0.950023	-0.442654	P0DN76;Q01081;K7EJH3;A0A1B0GW87;K7EJM7;M0QYK5;M0R2N4;Q8WU68	P0DN76;Q01081;K7EJH3;A0A1B0GW87;K7EJM7;M0QYK5;M0R2N4;Q8WU68	Splicing factor U2AF 35 kDa subunit;Splicing factor U2AF 26 kDa subunit	U2AF1;U2AF1L4
16	15	17	16	0.260989	0.211511	0.0539454	0.254352	19	18	19	17	2439100000	1230900000	1208200000	1770100000	819150000	950950000	2282500000	1004400000	1278100000	2280600000	1086400000	1194200000			20	20	20	51.4	51.4	51.4	60.586	0	120.6	12989000000	6924500000	6064300000	0.502777	-122650000	-1.09822	0.232931	P0DN79;P35520;C9JMA6;H7C2H4;H7C1W6;H7C2W0	P0DN79;P35520	Cystathionine beta-synthase	CBS
1	1	1	0	-1.02891	-0.940063	-1.20939	n. def.	1	1	1	0	78984000	53422000	25562000	52540000	32468000	20073000	70385000	45769000	24616000	0	0	0			1	1	1	8.2	8.2	8.2	17.652	0.00059559	4.6913	201910000	131660000	70251000	0.538046	15352000	1.1611	-1.02891	P10124	P10124	Serglycin	SRGN
2	2	3	4	0.323197	0.381394	0.164271	0.538936	2	2	3	4	69439000	38793000	30646000	39482000	16673000	22809000	108110000	54023000	54086000	120150000	53812000	66343000			4	4	4	9.5	9.5	9.5	60.67	0	12.465	467950000	252360000	215580000	0.0705328	-2645750	-0.197317	0.352296	P10155;H0Y9N5	P10155	60 kDa SS-A/Ro ribonucleoprotein	TROVE2
1	1	1	3	n. def.	0.207893	-0.285601	-0.234431	0	1	1	3	0	0	0	25213000	11941000	13272000	17521000	8498100	9023200	91185000	49875000	41310000			5	5	5	9.9	9.9	9.9	67.585	0	13.282	230340000	131240000	99100000	0.041045	1677225	0.118132	-0.234431	P10398;Q96II5;H7C4S5;H7C560;H7C155;P04049;P15056	P10398;Q96II5	Serine/threonine-protein kinase A-Raf	ARAF
7	7	7	7	-0.751562	-0.521536	n. def.	-1.49127	2	1	0	1	462370000	280400000	181970000	281050000	153110000	127950000	0	0	0	96217000	84591000	11626000			11	3	3	30.1	9.6	9.6	21.865	0	19.18	5613000000	3739100000	1874000000	0.274197	49138750	0.663156	-0.751562	P10412;P16402;Q02539;P22492	P10412;P16402	Histone H1.4;Histone H1.3	HIST1H1E;HIST1H1D
5	7	6	6	0.196607	0.0220482	0.148869	0.209391	8	10	8	8	8549400000	3670800000	4878700000	6317600000	2533200000	3784500000	8726000000	3729900000	4996200000	9458000000	4347000000	5110900000			9	9	9	65.7	65.7	65.7	11.737	0	62.758	77195000000	36586000000	40610000000	1.21796	-1122350144	-2.30672	0.172738	P10599	P10599	Thioredoxin	TXN
1	1	1	1	-0.0417438	-0.292723	-0.0953887	-0.317768	1	1	1	1	69154000	34452000	34703000	73241000	34128000	39113000	81182000	44087000	37095000	76401000	41998000	34403000			2	2	2	18.7	18.7	18.7	17.598	0	11.597	539780000	270550000	269240000	0.362038	2337750	0.837355	-0.194056	P10620;F5H7F6;F5H6X2;F5H760	P10620;F5H7F6;F5H6X2;F5H760	Microsomal glutathione S-transferase 1	MGST1
47	44	41	44	-0.182295	-0.186229	-0.116708	-0.0641933	69	66	66	68	28700000000	15943000000	12757000000	19868000000	10010000000	9858500000	22353000000	10618000000	11735000000	30655000000	15819000000	14837000000			50	50	50	84.6	84.6	84.6	61.054	0	323.31	310460000000	168990000000	141470000000	0.160663	800625152	0.417594	-0.149501	P10809;E7EXB4;E7ESH4;C9JL25;C9JL19;C9JCQ4;C9J0S9	P10809	60 kDa heat shock protein, mitochondrial	HSPD1
3	0	3	1	-1.59431	n. def.	-1.52209	-1.91534	3	0	3	1	145280000	108630000	36650000	0	0	0	127530000	89115000	38412000	38466000	30762000	7704200			5	5	5	18.5	18.5	18.5	52.494	0	18.096	940800000	759520000	181280000	0.643799	36435200	1.34547	-1.59431	P10909;H0YC35;H0YAS8;E7ERK6;H0YLK8;E7ETB4	P10909;H0YC35	Clusterin;Clusterin beta chain;Clusterin alpha chain;Clusterin	CLU
24	24	25	23	-0.475214	-0.555693	-0.549683	-0.477723	28	28	30	26	6264600000	3835900000	2428700000	5893800000	3246700000	2647100000	6605700000	3648900000	2956800000	7230700000	4079700000	3150900000	+	DMSO_LLOMe	30	29	29	46.8	46.8	46.8	72.332	0	227.16	57846000000	34288000000	23557000000	2.05289	906925056	3.81099	-0.513703	P11021	P11021	78 kDa glucose-regulated protein	HSPA5
2	0	0	0	n. def.	n. def.	n. def.	n. def.	0	0	0	0	30518000	30518000	0	0	0	0	0	0	0	0	0	0			2	2	2	1.9	1.9	1.9	177.6	0	7.7233	30518000	30518000	0	0.44865	7629500	1	n. def.	P11047	P11047	Laminin subunit gamma-1	LAMC1
36	36	35	31	0.881195	0.95375	0.97078	0.982948	60	61	59	54	57782000000	22322000000	35460000000	55138000000	17221000000	37917000000	59760000000	18625000000	41136000000	59306000000	20390000000	38916000000	+	DMSO_LLOMe	44	44	0	65.8	65.8	0	70.897	0	323.31	501480000000	221250000000	280230000000	4.60662	-18717751296	-11.5973	0.962265	P11142;E9PKE3;E9PNE6;E9PLF4;E9PQQ4;E9PQK7;E9PPY6;P54652;E9PN25;E9PI65	P11142;E9PKE3;E9PNE6	Heat shock cognate 71 kDa protein	HSPA8
2	4	3	5	0.166458	0.073546	-0.141828	0.0867838	2	4	4	5	104490000	58615000	45875000	172870000	83031000	89834000	362760000	103160000	259600000	300300000	137040000	163260000			5	5	5	8.9	8.9	8.9	54.083	0	24.311	1505900000	705940000	799930000	0.390024	-44180750	-0.890754	0.0801649	P11166;A6NL68;A0A0D9SG74;A0A0D9SFK9	P11166	Solute carrier family 2, facilitated glucose transporter member 1	SLC2A1
2	2	3	3	0.188148	0.124196	0.156397	0.0731348	2	2	3	3	72282000	32812000	39471000	70435000	26113000	44322000	93967000	40861000	53106000	121110000	50908000	70205000			6	6	6	21	21	21	52.221	0	12.687	923200000	441850000	481350000	0.815825	-14102500	-1.63665	0.140296	P11172;E9PFD2;F2Z3P2;F2Z303;F8WDG4	P11172;E9PFD2	Uridine 5-monophosphate synthase;Orotate phosphoribosyltransferase;Orotidine 5-phosphate decarboxylase	UMPS
4	2	3	4	-0.12625	-0.135348	-0.372804	-0.226291	4	2	3	4	235340000	133010000	102330000	54893000	24190000	30703000	135850000	71289000	64560000	190140000	98605000	91535000			5	5	5	17.5	17.5	17.5	39.233	0	20.515	995800000	539130000	456670000	0.127249	9491500	0.339194	-0.180819	P11177;C9J634;F8WF02	P11177;C9J634	Pyruvate dehydrogenase E1 component subunit beta, mitochondrial	PDHB
3	4	5	4	n. def.	-0.331282	-0.115816	0.0430645	0	2	2	2	0	0	0	31400000	15840000	15560000	29206000	14454000	14752000	41670000	23859000	17811000			7	3	3	8.8	4.5	4.5	96.695	0	5.4671	140180000	75144000	65037000	0.0851028	1507500	0.234967	-0.115816	P11216	P11216	Glycogen phosphorylase, brain form	PYGB
3	2	1	3	2.87456	2.94244	3.08522	2.73034	3	2	1	4	967350000	146600000	820750000	687630000	70526000	617100000	376350000	30813000	345540000	1100000000	142790000	957240000	+	DMSO_LLOMe	6	6	6	15.3	15.3	15.3	44.882	0	19.734	4516200000	839440000	3676800000	2.30205	-587475262	-4.31898	2.9085	P11279	P11279	Lysosome-associated membrane glycoprotein 1	LAMP1
14	11	12	15	-0.0376213	-0.273204	-0.249891	-0.0364667	15	13	12	16	1975200000	1107000000	868210000	1114500000	567630000	546850000	1162400000	552630000	609770000	1868100000	920760000	947370000			21	21	21	29.8	29.8	29.8	90.725	0	68.256	12565000000	6568100000	5996500000	0.095894	43955040	0.262286	-0.143756	P11387;Q969P6;E5RIC7;E5RJ95;E5RFS0;E5RJ33;H0YBR3;H0YAR3;H0YC03;E5RGE7;E5RGR4;E5RFE3;E5RGR2	P11387	DNA topoisomerase 1	TOP1
4	6	5	10	-0.883715	-0.852772	-1.82164	-1.35247	4	6	6	8	194080000	126520000	67567000	404600000	235030000	169570000	302830000	199270000	103570000	637120000	391210000	245910000			13	13	13	11.2	11.2	11.2	174.38	0	44.327	1750400000	1045200000	705250000	0.639746	91353246	1.3385	-1.11809	P11388;E9PCY5;Q02880;J3KTB7	P11388	DNA topoisomerase 2-alpha	TOP2A
21	23	23	22	0.133432	0.067088	0.0612924	0.0388575	27	27	27	26	4772500000	2175700000	2596800000	3967300000	1868600000	2098700000	3791200000	1716000000	2075200000	4100700000	2007100000	2093700000			31	31	31	66.8	66.8	66.8	59.256	0	159.51	32498000000	16971000000	15526000000	0.859404	-274249984	-1.70943	0.0641902	P11413;E7EUI8;E9PD92;E7EM57	P11413;E7EUI8;E9PD92;E7EM57	Glucose-6-phosphate 1-dehydrogenase	G6PD
59	61	61	59	-0.65238	-0.600315	-0.64318	-0.549092	116	119	119	123	138660000000	89361000000	49303000000	141000000000	80517000000	60478000000	117930000000	67995000000	49933000000	154620000000	92159000000	62460000000	+	DMSO_LLOMe	77	77	77	73.4	73.4	73.4	129.63	0	323.31	1264100000000	851660000000	412390000000	2.23972	26964499456	4.18862	-0.621747	P11498;E9PRE7;E9PS68	P11498	Pyruvate carboxylase, mitochondrial	PC
8	7	8	7	-0.221287	-0.0601566	-0.396954	0.300885	2	2	3	1	89541000	52643000	36899000	68827000	31939000	36888000	126200000	73636000	52568000	88974000	44418000	44557000			11	4	4	43.7	19.5	19.5	34.769	0	17.144	768580000	445680000	322910000	0.359434	7931000	0.83234	-0.140722	P11908;A6NMS2;H7C540;D3YTJ7	P11908	Ribose-phosphate pyrophosphokinase 2	PRPS2
25	23	24	23	-0.0587434	0.0333701	0.0264459	-0.0374435	32	31	31	31	8865200000	4776500000	4088700000	8614700000	4016600000	4598100000	9553300000	4411700000	5141600000	11074000000	6191900000	4882300000			29	29	19	48.9	48.9	31	70.67	0	263.77	91288000000	53524000000	37763000000	0.122135	171500160	0.326885	-0.00549881	P11940;A0A087WTT1;E7EQV3;E7ERJ7;H0YAR2;Q9H361;H0YBN4;E5RGH3;E5RJB9;H0YAP2;E5RH24;H0YB86;Q4VXU2;H0YAS6;H0YB75;E5RHG7;H0YAS7;Q96DU9;H0YC10;E5RGC4;E5RFD8	P11940;A0A087WTT1;E7EQV3;E7ERJ7;H0YAR2	Polyadenylate-binding protein 1;Polyadenylate-binding protein	PABPC1
4	5	5	5	-0.297999	-0.378813	-0.309127	-0.265761	4	4	5	6	631110000	342270000	288840000	735090000	398700000	336390000	530790000	275820000	254970000	1068500000	587330000	481170000			11	11	11	45.6	45.6	45.6	28.768	0	49.832	7698700000	4066300000	3632400000	0.305718	60687500	0.726947	-0.303563	P12004	P12004	Proliferating cell nuclear antigen	PCNA
4	4	4	10	0.987539	0.957915	0.504163	0.596649	4	4	4	11	156910000	57642000	99272000	196210000	59945000	136270000	316530000	115610000	200920000	675010000	268180000	406830000			12	12	12	26.1	26.1	26.1	57.41	0	34.569	1685400000	693280000	992100000	0.454346	-85478754	-1.01045	0.777282	P12081;B4DDD8;B3KWE1;E7ETE2;B4E1C5;P49590;D6RF05;B4DQ67;D6RJE6	P12081;B4DDD8;B3KWE1;E7ETE2;B4E1C5	Histidine--tRNA ligase, cytoplasmic	HARS
15	14	12	14	0.0416635	-0.171823	0.0472592	0.0479571	3	2	1	3	211930000	118080000	93850000	162030000	76012000	86017000	77783000	31959000	45824000	283710000	137390000	146320000			18	4	4	55	13.4	13.4	33.064	0	15.256	1467500000	703870000	763650000	0.0233948	-2142500	-0.0685744	0.0444614	P12235;V9GYG0	P12235;V9GYG0	ADP/ATP translocase 1	SLC25A4
17	18	17	17	-0.0633037	-0.0798134	-0.131503	0.0962619	14	15	14	18	2987000000	1616000000	1371100000	2965400000	1356500000	1609000000	2662900000	1268800000	1394100000	3183600000	1509700000	1674000000			23	10	6	66.4	35.9	18.1	32.866	0	87.586	27096000000	13385000000	13711000000	0.284521	-74300000	-0.684224	-0.0715586	P12236	P12236	ADP/ATP translocase 3;ADP/ATP translocase 3, N-terminally processed	SLC25A6
19	18	18	17	-0.0153887	0.161952	0.130931	-0.00361125	27	25	25	22	3783800000	1949000000	1834800000	3515800000	1326600000	2189200000	3823700000	1699100000	2124600000	3591300000	1716200000	1875000000			23	23	22	62.1	62.1	60.5	55.804	0	227.99	32918000000	18581000000	14337000000	1.11406	-333175040	-2.13288	0.0636598	P12268;H0Y4R1;E7ETK5	P12268;H0Y4R1	Inosine-5-monophosphate dehydrogenase 2	IMPDH2
1	1	3	1	-0.0296322	0.00158601	0.0712136	-0.246087	1	1	2	1	32057000	16248000	15809000	7716500	3497700	4218800	100150000	42571000	57583000	39703000	19901000	19802000			3	3	3	1.4	1.4	1.4	267.29	0	10.291	335960000	189230000	146730000	0.0984653	-3798775	-0.268728	-0.0140231	P12270;Q5SWX9	P12270	Nucleoprotein TPR	TPR
9	7	9	9	-0.148497	-0.0815985	-0.0958512	-0.333662	8	8	12	11	766940000	414550000	352390000	631640000	272600000	359040000	1618900000	687520000	931430000	1120900000	551190000	569750000			12	12	12	53	53	53	42.644	0	123.8	10754000000	6541600000	4212000000	0.171013	-71687504	-0.441222	-0.122174	P12277;G3V4N7;H0YJG0;G3V461;G3V2I1	P12277;G3V4N7	Creatine kinase B-type	CKB
9	11	15	9	0.42191	0.167358	-0.0371623	-0.364645	2	2	5	2	193490000	94897000	98588000	153440000	67613000	85831000	227320000	107440000	119890000	126340000	60803000	65538000			30	17	17	44.2	28	28	103.06	0	114.38	7427300000	3814400000	3612900000	0.251123	-9773500	-0.615406	0.0650978	P12814;H9KV75;H7C5W8;G3V2W4;H0YJ11;H0YJW3;G3V2N5;P35609;F6THM6;G3V2X9;G3V5M4;G3V380	P12814;H9KV75	Alpha-actinin-1	ACTN1
1	1	1	1	-0.143596	0.0067647	-0.489504	0.176833	1	1	1	1	17547000	11477000	6070100	24541000	10264000	14277000	19321000	10603000	8717900	18345000	10183000	8161700			1	1	1	2	2	2	54.548	0.0026069	2.8521	150160000	90418000	59738000	0.315139	1325075	0.745717	-0.0684156	P12955	P12955	Xaa-Pro dipeptidase	PEPD
15	11	9	13	-0.17397	-0.0413281	-0.0195213	-0.16448	19	15	13	18	1837100000	1016100000	820940000	963720000	446160000	517560000	1146200000	535560000	610620000	1693300000	877240000	816090000			22	22	22	42.2	42.2	42.2	69.842	0	121.22	17777000000	10126000000	7651000000	0.0626335	27462480	0.176513	-0.102904	P12956;B1AHC9	P12956;B1AHC9	X-ray repair cross-complementing protein 6	XRCC6
17	10	14	15	-0.112303	0.0514416	-0.191557	0.0350608	20	10	16	16	1562700000	841280000	721420000	728210000	322740000	405470000	1197000000	573000000	624040000	1788000000	863430000	924570000			27	27	27	41.9	41.9	41.9	82.704	0	222.32	21902000000	11608000000	10294000000	0.0389519	-18762504	-0.112345	-0.0386212	P13010;C9JZ81;H7C0H9	P13010	X-ray repair cross-complementing protein 5	XRCC5
1	0	0	1	0.35061	n. def.	n. def.	-0.889717	1	0	0	1	25982000	12758000	13223000	0	0	0	0	0	0	24391000	15631000	8759600			3	3	3	19.5	19.5	19.5	19.576	0	5.2108	1213700000	654600000	559140000	0.112112	1601600	0.302503	n. def.	P13073;Q86WV2;H3BN72;H3BNV9;H3BNI5;H3BPG0	P13073;Q86WV2;H3BN72;H3BNV9	Cytochrome c oxidase subunit 4 isoform 1, mitochondrial	COX4I1
3	2	1	3	2.80486	2.68388	2.49311	2.99192	3	2	1	3	63238000	13093000	50145000	157420000	21174000	136250000	44289000	5791500	38498000	212900000	28664000	184240000			3	3	3	7.1	7.1	7.1	44.96	0	7.9065	550700000	104890000	445810000	1.27979	-85102625	-2.41094	2.74437	P13473;H0YCG2	P13473	Lysosome-associated membrane glycoprotein 2	LAMP2
5	2	5	4	-0.117036	-0.262313	-0.136712	-0.263006	5	2	5	3	277440000	146440000	130990000	104020000	50212000	53804000	230030000	114750000	115290000	174710000	96990000	77720000			6	6	6	19.3	19.3	19.3	49.973	0	28.661	1963200000	1142300000	820940000	0.105632	7647000	0.28655	-0.199512	P13489;E9PMJ3;E9PLZ3;E9PIM9;H0YCR7;E9PMA9;E9PMN0;E9PIK5;E9PR82;E9PMI1	P13489;E9PMJ3;E9PLZ3;E9PIM9;H0YCR7	Ribonuclease inhibitor	RNH1
1	1	1	1	-0.451859	-0.913434	-1.0713	-0.339382	1	1	1	1	60069000	33328000	26741000	59581000	33354000	26227000	83778000	51001000	32777000	93234000	60749000	32485000			1	1	1	5.1	5.1	5.1	21.012	0.0021075	2.9967	296660000	178430000	118230000	1.11865	15050500	2.14053	-0.682646	P13498	P13498	Cytochrome b-245 light chain	CYBA
51	52	51	52	0.0965318	0.0734089	0.116498	0.0350608	75	80	73	76	45403000000	23263000000	22140000000	42285000000	18862000000	23423000000	41823000000	18535000000	23288000000	44344000000	21811000000	22533000000			61	61	60	69.3	69.3	68.2	95.337	0	323.31	380450000000	201860000000	178590000000	0.958318	-2228250112	-1.87396	0.0849703	P13639	P13639	Elongation factor 2	EEF2
12	11	9	7	-1.36453	-1.95009	-1.87303	-1.43323	10	11	9	7	825160000	606220000	218930000	824200000	577480000	246720000	561960000	401500000	160460000	657060000	441980000	215080000	+	DMSO_LLOMe	17	17	17	34	34	34	72.932	0	91.084	5398400000	3607500000	1791000000	2.84538	296497508	5.56388	-1.65313	P13667	P13667	Protein disulfide-isomerase A4	PDIA4
10	10	10	8	-1.87922	-1.8312	-1.88843	-1.57652	11	11	10	8	1154400000	743800000	410580000	774470000	533460000	241010000	681570000	498060000	183510000	718820000	465620000	253200000	+	DMSO_LLOMe	20	20	20	50.4	50.4	50.4	61.049	0	153.93	10957000000	8394400000	2562700000	1.96049	288160000	3.63097	-1.85521	P13674	P13674	Prolyl 4-hydroxylase subunit alpha-1	P4HA1
19	21	20	19	0.1133	-0.00521757	-0.0129848	0.0519985	17	20	22	20	2123200000	1105900000	1017300000	2045000000	927860000	1117100000	2600600000	1271700000	1328900000	2909000000	1432900000	1476100000			27	27	27	49.7	49.7	49.7	70.81	0	177.7	23001000000	11440000000	11561000000	0.125637	-50260000	-0.335322	0.0233905	P13797;A0A0A0MSQ0;H7C4N2;U3KQI3;P13796;Q14651;C9JAM8;F2Z2Z9;Q5TBN3	P13797;A0A0A0MSQ0	Plastin-3	PLS3
0	1	1	1	n. def.	-0.314571	0.345056	0.70044	0	1	1	1	0	0	0	25650000	9109400	16541000	18404000	5728600	12675000	67888000	23811000	44077000			2	2	2	4.7	4.7	4.7	45.518	0	5.4371	163390000	59792000	103600000	0.352305	-8661000	-0.81857	0.345056	P13861;H7C330;H7C4A9	P13861;H7C330;H7C4A9	cAMP-dependent protein kinase type II-alpha regulatory subunit	PRKAR2A
0	1	1	0	n. def.	-0.88542	0.471239	n. def.	0	1	1	0	0	0	0	48596000	22595000	26001000	68323000	30223000	38100000	0	0	0			2	2	2	9.7	9.7	9.7	37.895	0.0016251	3.3416	116920000	52818000	64101000	0.0826173	-2820750	-0.228608	n. def.	P13995;B9A062	P13995;B9A062	Bifunctional methylenetetrahydrofolate dehydrogenase/cyclohydrolase, mitochondrial;NAD-dependent methylenetetrahydrofolate dehydrogenase;Methenyltetrahydrofolate cyclohydrolase	MTHFD2
3	3	3	3	-0.0251917	-0.155068	-0.107135	-0.0967303	5	3	3	2	7656700000	4147000000	3509600000	6521100000	3284300000	3236800000	7070200000	3405800000	3664400000	6047000000	3192000000	2854900000			3	3	3	35.7	35.7	35.7	12.476	0	20.175	98906000000	60234000000	38673000000	0.28224	190850048	0.679584	-0.101933	P14174	P14174	Macrophage migration inhibitory factor	MIF
2	2	2	2	0.190552	0.662844	0.268075	-0.913678	2	2	3	2	120920000	58865000	62057000	172140000	73604000	98537000	271010000	123360000	147660000	260560000	175190000	85372000			4	4	4	12.6	12.6	12.6	48.275	0	21.908	1907200000	1004100000	903050000	0.108005	9348250	0.292411	0.229313	P14324;A0A087X1D8;A0A087WVN4;A0A087WTP2;A0A087X090	P14324;A0A087X1D8;A0A087WVN4;A0A087WTP2	Farnesyl pyrophosphate synthase	FDPS
0	0	0	0	n. def.	n. def.	n. def.	n. def.	0	0	0	0	0	0	0	0	0	0	0	0	0	0	0	0			1	1	1	8.4	8.4	8.4	13.306	0.0092819	2.2716	112700000	55281000	57422000	0	0	0	n. def.	V9GYG2;V9GYP9;Q5T621;P14550	V9GYG2;V9GYP9;Q5T621;P14550	Alcohol dehydrogenase [NADP(+)]	AKR1A1
32	30	30	30	-0.0884849	-0.193024	-0.101211	-0.121769	49	44	45	45	15564000000	8416700000	7147500000	12701000000	6141500000	6559800000	13801000000	6339700000	7461500000	15723000000	8472700000	7250400000			39	39	39	78.3	78.3	78.3	57.936	0	323.31	151190000000	85687000000	65501000000	0.134712	237849984	0.357002	-0.11149	P14618;B4DNK4;H3BTN5;H3BR70;H3BQ34;H3BUW1;H3BTJ2;H3BT25;H3BU13;H3BN34;H3BQZ3;P30613	P14618;B4DNK4;H3BTN5;H3BR70;H3BQ34	Pyruvate kinase PKM;Pyruvate kinase	PKM
26	24	25	24	-1.02656	-1.30394	-1.11154	-1.07622	32	30	32	31	4148900000	2929100000	1219700000	3804000000	2528600000	1275300000	3851700000	2429500000	1422200000	5135800000	3390200000	1745600000	+	DMSO_LLOMe	38	36	36	54.3	52.6	52.6	92.468	0	260.13	47153000000	34396000000	12757000000	2.87854	1403650016	5.64693	-1.09388	P14625;Q96GW1;A0A1W2PRR1;H0YIV0;F8W026;Q58FF3	P14625	Endoplasmin	HSP90B1
5	6	6	7	0.60502	0.446997	0.411969	0.687956	7	6	7	8	323980000	150330000	173650000	251720000	77965000	173760000	431040000	245380000	185670000	532140000	196750000	335380000			8	8	8	27.7	27.7	27.7	48.337	0	36.507	1741900000	771230000	970710000	0.41111	-49508750	-0.93043	0.526009	P14635;E9PC90;H0YA62;D6RHI0;H0YMP3;H1UBN3;O95067	P14635;E9PC90	G2/mitotic-specific cyclin-B1	CCNB1
18	18	14	18	0.0480967	0.139731	-0.00135681	-0.0702998	16	17	14	17	1863700000	1008400000	855330000	1691200000	785740000	905440000	1626900000	762550000	864360000	2410100000	1226300000	1183800000			24	24	24	53.3	53.3	53.3	57.136	0	104.26	16658000000	9163200000	7494400000	0.0164155	-6484992	-0.0484797	0.0233699	P14868;H7BZ35;C9J7S3;C9JLC1;H7C278;C9JQM9	P14868	Aspartate--tRNA ligase, cytoplasmic	DARS
1	3	2	0	n. def.	-0.955452	0.366812	n. def.	0	2	2	0	0	0	0	97398000	70975000	26423000	42156000	16340000	25816000	0	0	0			10	10	10	18.5	18.5	18.5	81.744	0	30.383	861720000	670660000	191060000	0.18626	8769000	0.475514	n. def.	P14923;C9JTX4;C9J826;C9JK18;C9JKY1;B4DGU4;P35222	P14923	Junction plakoglobin	JUP
1	1	1	1	-0.0942024	0.0284276	-0.239856	0.0399806	1	1	1	2	26095000	13074000	13021000	27339000	11420000	15919000	32656000	13780000	18876000	69156000	31401000	37755000			1	1	1	5.5	5.5	5.5	28.766	0.0005596	3.7589	557230000	351270000	205960000	0.218019	-3974000	-0.545138	-0.0328874	P15259;Q8N0Y7;P18669	P15259;Q8N0Y7;P18669	Phosphoglycerate mutase 2;Probable phosphoglycerate mutase 4;Phosphoglycerate mutase 1	PGAM2;PGAM4;PGAM1
11	11	10	11	0.0756011	0.087327	0.0169242	0.0402613	2	2	2	2	483980000	223170000	260800000	638560000	268460000	370100000	788910000	355540000	433370000	657030000	293170000	363860000			11	1	1	70.4	9.2	9.2	17.149	0	34.119	5097700000	2627600000	2470100000	0.790421	-71947500	-1.5941	0.0579312	P15531	P15531	Nucleoside diphosphate kinase A	NME1
17	17	15	17	-0.0795237	0.0203421	-0.0629872	-0.0779087	24	25	21	23	10532000000	5740000000	4792300000	10302000000	4772400000	5529300000	7876400000	3689400000	4187000000	11516000000	5778400000	5737700000			18	18	18	57.3	57.3	57.3	31.324	0	83.243	130290000000	69579000000	60706000000	0.0378948	-66524800	-0.109413	-0.0704479	P15880;H0YEN5;I3L404;E9PMM9;E9PQD7;E9PPT0;E9PM36;H3BNG3;H0YE27	P15880;H0YEN5;I3L404;E9PMM9;E9PQD7;E9PPT0;E9PM36	40S ribosomal protein S2	RPS2
31	44	42	35	0.228111	0.0124972	0.255319	0.355016	33	44	42	35	2160000000	1107800000	1052200000	3311300000	1536000000	1775300000	3106100000	1325300000	1780700000	2508100000	1109600000	1398500000			63	63	63	27.7	27.7	27.7	331.77	0	282.06	21822000000	11380000000	10442000000	0.529898	-231999984	-1.14664	0.241715	P15924	P15924	Desmoplakin	DSP
6	3	5	4	-0.168998	-0.247851	-0.027572	0.0209111	6	3	5	4	313660000	172130000	141530000	154170000	90488000	63678000	213800000	110760000	103030000	318580000	156570000	162010000			11	11	9	60.3	60.3	49.8	30.375	0	69.789	6566400000	3817300000	2749100000	0.204448	14925000	0.515671	-0.0982852	P16152;E9PQ63;A8MTM1	P16152;E9PQ63;A8MTM1	Carbonyl reductase [NADPH] 1	CBR1
6	4	6	7	-0.273151	-0.350063	-0.434149	-0.298548	7	5	7	6	2814200000	1617600000	1196700000	1069500000	589300000	480200000	1859100000	973800000	885280000	2640900000	1414700000	1226200000			10	9	9	28.8	25.7	25.7	22.58	0	43.388	26478000000	15038000000	11440000000	0.29243	201754976	0.700247	-0.324306	P16401	P16401	Histone H1.5	HIST1H1B
7	7	7	7	-0.222717	-0.31285	-0.254685	-0.335099	10	9	10	8	7111900000	3962500000	3149400000	5291700000	2656500000	2635200000	5324900000	2711400000	2613600000	4838100000	2675200000	2163000000			11	11	3	31	31	9.9	21.364	0	57.092	78695000000	44302000000	34393000000	0.423502	361099968	0.953539	-0.283767	P16403	P16403	Histone H1.2	HIST1H1C
0	0	1	1	n. def.	n. def.	0.298424	0.471448	0	0	1	1	0	0	0	0	0	0	20012000	10507000	9504600	27186000	11100000	16086000			4	4	4	7.4	7.4	7.4	76.689	0	7.6365	587510000	201390000	386110000	0.0709591	-995900	-0.198431	n. def.	P16435;H0Y4R2;E7EMD0;E7EWU0	P16435;H0Y4R2;E7EMD0	NADPH--cytochrome P450 reductase	POR
21	21	24	24	0.0364681	0.133037	0.0708015	-0.0824995	20	22	27	25	2276500000	1257800000	1018800000	2368600000	1056600000	1312000000	2817200000	1269600000	1547600000	3261500000	1511300000	1750200000			34	34	34	37.8	37.8	37.8	114.76	0	190.08	22433000000	11776000000	10657000000	0.306854	-133325040	-0.729218	0.0536348	P16615;H7C5W9;O14983;Q93084;J3QSY6;H3BVB2;A0A0C4DH86;H3BTW4	P16615;H7C5W9	Sarcoplasmic/endoplasmic reticulum calcium ATPase 2	ATP2A2
7	3	5	6	-0.547489	n. def.	-0.321766	-0.29373	2	0	1	2	133480000	85772000	47705000	0	0	0	55601000	30661000	24939000	178010000	93635000	84372000			8	3	3	29.8	18.8	18.8	40.089	0	32.967	1007400000	621520000	385890000	0.180267	13263000	0.462105	-0.321766	P16989;A0A0D9SEI8	P16989	Y-box-binding protein 3	YBX3
10	10	10	10	0.808344	0.935611	0.839718	0.78668	1	1	1	1	4501600000	1882600000	2619000000	5090400000	1695600000	3394800000	4665100000	1556600000	3108400000	5258100000	2011000000	3247100000	+	DMSO_LLOMe	11	1	1	15.1	1.7	1.7	71.027	0	15.232	42868000000	20308000000	22560000000	3.25859	-1305875040	-6.66623	0.824031	P17066;P48741	P17066	Heat shock 70 kDa protein 6	HSPA6
0	0	0	0	n. def.	n. def.	n. def.	n. def.	0	0	0	0	0	0	0	0	0	0	0	0	0	0	0	0			2	2	2	23.4	23.4	23.4	11.676	0	8.4679	1264800000	743700000	521140000	0	0	0	n. def.	P17096	P17096	High mobility group protein HMG-I/HMG-Y	HMGA1
6	2	2	4	0.289953	-0.137553	0.0352017	0.288299	5	2	2	3	254270000	115960000	138310000	84536000	43345000	41191000	80149000	37877000	42273000	241650000	121870000	119780000			10	10	10	19.1	19.1	19.1	79.994	0	26.107	7896500000	1244400000	6652100000	0.058284	-5625500	-0.164935	0.161751	P17655	P17655	Calpain-2 catalytic subunit	CAPN2
0	0	0	0	n. def.	n. def.	n. def.	n. def.	0	0	0	0	0	0	0	0	0	0	0	0	0	0	0	0			1	1	1	2.9	2.9	2.9	36.105	0.0083497	2.3002	15362000000	10073000000	5288200000	0	0	0	n. def.	P17676	P17676	CCAAT/enhancer-binding protein beta	CEBPB
19	14	15	15	0.0436244	0.0606008	0.123799	0.0593554	24	18	20	21	3270700000	1731800000	1538900000	2733500000	1197200000	1536400000	3133100000	1363800000	1769300000	3046500000	1461900000	1584500000			23	23	21	50.8	50.8	46.4	66.69	0	189.35	21195000000	10956000000	10239000000	0.647108	-168599936	-1.35115	0.0599781	P17812	P17812	CTP synthase 1	CTPS1
1	1	0	1	-1.28026	n. def.	n. def.	-0.873291	1	0	0	1	19708000	14198000	5511000	0	0	0	0	0	0	33580000	22102000	11478000			1	1	1	1.8	1.8	1.8	70.577	0.00057471	4.1353	53289000	36300000	16989000	0.336507	4827750	0.787827	n. def.	P17813	P17813	Endoglin	ENG
5	3	4	5	0.124461	-0.163252	-0.213437	0.0082	2	1	2	2	261970000	146520000	115450000	226850000	116320000	110540000	192150000	97840000	94314000	326040000	163790000	162250000			6	2	2	9.2	3.3	3.3	85.018	0	10.244	1210200000	682530000	527700000	0.199193	10479000	0.504148	-0.0775259	P17858	P17858	ATP-dependent 6-phosphofructokinase, liver type	PFKL
4	5	5	6	2.6935	2.3293	2.37345	2.05891	9	10	12	12	5246600000	774210000	4472400000	6281600000	753190000	5528400000	6755500000	887920000	5867500000	8884500000	1139200000	7745200000	+	DMSO_LLOMe	7	7	7	31.2	31.2	31.2	26.152	0	45.101	40513000000	8320600000	32193000000	3.46964	-5014744976	-7.29144	2.35137	P17931;G3V3R6	P17931;G3V3R6	Galectin-3;Galectin	LGALS3
14	15	15	16	1.00877	0.917164	0.860685	0.907506	16	20	20	21	1897500000	683780000	1213700000	1923900000	617740000	1306200000	1934500000	636730000	1297800000	2748900000	937390000	1811500000	+	DMSO_LLOMe	19	19	19	56.5	56.5	56.5	47.352	0	155.11	12829000000	5298100000	7531100000	2.3569	-688390000	-4.43564	0.912335	R4GNH3;P17980;E9PM69;E9PMD8;E9PKD5;E9PN50;E9PLG2	R4GNH3;P17980;E9PM69;E9PMD8;E9PKD5;E9PN50	26S protease regulatory subunit 6A	PSMC3
26	25	24	23	-0.0576619	-0.0620229	-0.0167164	-0.00330758	36	36	36	32	8445100000	4651200000	3793800000	6478800000	3113000000	3365700000	6274600000	2856000000	3418600000	6975000000	3463000000	3512000000			29	29	29	70.5	70.5	70.5	60.343	0	323.31	55552000000	29835000000	25717000000	0.00140746	-1724992	-0.00422694	-0.0371891	P17987;E7EQR6;F5H282;E7ERF2;F5GZ03;F5H136;F5GZI8;F5H676;F5H726;F5GYL4;F5H7Y1	P17987;E7EQR6;F5H282;E7ERF2	T-complex protein 1 subunit alpha	TCP1
4	5	7	5	0.638954	0.629193	0.470719	0.97651	4	4	7	5	188550000	76051000	112500000	264100000	113400000	150700000	320180000	110100000	210070000	275030000	105340000	169690000	+	DMSO_LLOMe	9	9	9	28	28	28	49.966	0	48.011	2490000000	1126000000	1364000000	1.45043	-59517250	-2.70275	0.634074	P18031;B4DSN5	P18031;B4DSN5	Tyrosine-protein phosphatase non-receptor type 1;Tyrosine-protein phosphatase non-receptor type	PTPN1
6	5	6	6	-0.0635901	-0.090849	0.0941009	-0.0966378	6	5	6	6	2482200000	1308100000	1174100000	1423000000	665670000	757340000	2031300000	969470000	1061900000	2078600000	1025300000	1053300000			9	9	9	47.3	47.3	47.3	12.538	0	20.251	26011000000	14105000000	11906000000	0.0427409	-19525008	-0.122803	-0.0772196	P18077;C9K025;F8WBS5;F8WB72	P18077;C9K025;F8WBS5;F8WB72	60S ribosomal protein L35a	RPL35A
7	7	8	7	0.0687396	0.0997664	0.0831111	0.0972062	4	5	7	4	853820000	446510000	407310000	1322300000	615790000	706520000	1858400000	850420000	1007900000	906430000	439910000	466520000			9	6	6	64.4	35.6	35.6	20.511	0	34.125	9557600000	5070600000	4487000000	0.13275	-58905008	-0.352338	0.0901587	P18085;C9JPM4;C9JAK5;U3KQF2	P18085;C9JPM4;C9JAK5	ADP-ribosylation factor 4	ARF4
14	14	13	14	-0.0752919	-0.151442	-0.104682	-0.0427837	19	17	17	18	9272001000	5088400000	4183700000	6843600000	3440600000	3402900000	7536500000	3774300000	3762200000	9082900000	4717200000	4365700000			19	19	19	56.5	56.5	56.5	29.225	0	165.25	90702000000	51286000000	39416000000	0.310162	326499904	0.735818	-0.0899869	P18124;A8MUD9;C9JIJ5;C9JZ88	P18124;A8MUD9	60S ribosomal protein L7	RPL7
6	6	6	7	-0.0912332	0.157432	0.0827026	-0.125526	7	8	8	10	1326400000	876960000	449400000	1573100000	961470000	611600000	839860000	480690000	359170000	2102100000	1271300000	830770000			14	14	14	18.6	18.6	18.6	123.8	0	68.213	12126000000	7653500000	4472300000	0.875381	334870000	1.73605	-0.0042653	P18206;A0A096LPE1	P18206	Vinculin	VCL
0	1	1	0	n. def.	-0.284159	0.875859	n. def.	0	1	1	0	0	0	0	13449000	7721200	5728300	27634000	9414800	18219000	0	0	0			4	4	4	4	4	4	148.53	0	6.6599	148260000	85586000	62678000	0.128725	-1702825	-0.34273	n. def.	P19174;V9GY71;V9GYH5;V9GY63	P19174	1-phosphatidylinositol 4,5-bisphosphate phosphodiesterase gamma-1	PLCG1
27	28	25	26	-0.0284693	-0.0664878	-0.129355	-0.144776	33	34	30	33	12337000000	6615100000	5721700000	10366000000	4984300000	5381800000	10575000000	5185100000	5389700000	11919000000	6064900000	5854100000			30	30	30	34.2	34.2	34.2	76.613	0	323.31	66540000000	34558000000	31982000000	0.116817	125524992	0.313991	-0.0979215	P19338;H7BY16;C9JYW2;C9JLB1;C9J1H7;C9JWL1	P19338;H7BY16	Nucleolin	NCL
4	6	8	3	n. def.	-1.10668	0.0214797	-0.802512	0	1	4	1	0	0	0	25342000	15947000	9394400	126570000	59218000	67357000	35379000	24121000	11258000			10	6	6	11	6.9	6.9	102.48	0	11.57	398520000	209630000	188890000	0.0499665	2819150	0.14254	-0.802512	P19367;B1AR63	P19367	Hexokinase-1	HK1
1	1	1	1	0.444455	0.452912	0.186247	0.151469	1	1	1	1	29962000	12097000	17865000	25001000	8218500	16783000	34851000	13228000	21623000	38582000	18021000	20561000	+	DMSO_LLOMe	1	1	1	5.1	5.1	5.1	31.441	0.00057241	4.0822	128400000	51565000	76832000	1.46625	-6316875	-2.73017	0.315351	P19387	P19387	DNA-directed RNA polymerase II subunit RPB3	POLR2C
3	4	6	4	-0.0777565	-0.0615411	-0.0498451	0.0950467	3	4	6	4	153440000	81164000	72273000	181040000	85920000	95123000	200130000	89947000	110180000	202850000	105430000	97420000			6	6	6	29.8	29.8	29.8	33.824	0	14.629	1348700000	738260000	610470000	0.123697	-3133750	-0.330655	-0.0556931	P19623;K7EL89;K7EKM4;K7ESL0;K7EQ47	P19623	Spermidine synthase	SRM
4	3	4	3	-0.0756721	-0.100329	-0.128819	0.013498	4	3	5	3	270940000	167640000	103300000	135740000	70009000	65732000	263230000	120730000	142500000	159020000	83291000	75726000			6	6	6	21.7	21.7	21.7	41.213	0	21.604	1499700000	820980000	678730000	0.192288	13603000	0.488909	-0.0880007	P19784;H3BSA1;H3BV19;H3BNI9	P19784;H3BSA1	Casein kinase II subunit alpha	CSNK2A2
6	4	7	5	-0.191722	0.161823	-0.232735	-0.0932633	7	5	7	5	576270000	313910000	262370000	599050000	239710000	359350000	469270000	236390000	232880000	625600000	302090000	323510000			13	13	13	42	42	42	38.388	0	53.162	8261900000	4603100000	3658700000	0.249186	-21502508	-0.611353	-0.142493	P20042	P20042	Eukaryotic translation initiation factor 2 subunit 2	EIF2S2
7	7	6	6	0.763242	0.538637	0.203514	0.609093	8	7	7	7	492600000	226560000	266040000	654910000	228960000	425950000	505270000	240430000	264830000	515440000	200830000	314610000			10	10	10	25.8	25.8	25.8	52.739	0	55.886	5661000000	3326000000	2335000000	1.28301	-93662500	-2.41639	0.573865	P20073	P20073	Annexin A7	ANXA7
1	1	1	1	0.336055	-0.323011	0.561888	0.347892	1	1	1	1	35925000	12170000	23755000	23414000	12720000	10694000	44973000	17774000	27199000	59237000	26332000	32905000			1	1	1	13.6	13.6	13.6	22.168	0	5.7353	163550000	68995000	94553000	0.511219	-6389250	-1.11335	0.341974	P20290	P20290	Transcription factor BTF3	BTF3
2	2	3	2	n. def.	n. def.	0.3122	n. def.	0	0	1	0	0	0	0	0	0	0	21306000	7804500	13502000	0	0	0			3	1	1	16.3	6.5	6.5	23.658	0	4.9359	173630000	87361000	86268000	0.138229	-1424375	-0.365334	n. def.	P20339	P20339	Ras-related protein Rab-5A	RAB5A
1	2	1	2	0.459537	0.701682	0.306612	0.57889	1	1	1	2	406520000	199750000	206760000	357450000	96547000	260910000	495720000	220860000	274860000	545560000	237750000	307810000			3	3	3	17.3	17.3	17.3	23.593	0	9.4798	5078000000	2745300000	2332700000	0.998872	-73858246	-1.94131	0.519213	P20340;F5H3K7;Q9NRW1;C9JB90;C9J0I2;C9JU14;F5GX61;J3KR73;Q14964	P20340;F5H3K7;Q9NRW1	Ras-related protein Rab-6A;Ras-related protein Rab-6B	RAB6A;RAB6B
3	4	3	2	1.07149	0.673195	0.959251	1.0686	2	4	3	1	70163000	25818000	44345000	278790000	115780000	163010000	194520000	51577000	142950000	110480000	41691000	68787000			6	6	6	30.7	30.7	30.7	26.489	0	31.293	863860000	381510000	482350000	0.632542	-46056500	-1.32609	1.01393	P20618	P20618	Proteasome subunit beta type-1	PSMB1
6	2	4	3	-0.330429	-0.219421	-0.196244	-0.772481	4	2	5	3	207890000	114660000	93227000	57750000	24104000	33646000	211630000	107860000	103760000	143790000	91957000	51831000			12	11	11	25.4	24.1	24.1	66.408	0	42.957	3433800000	1981500000	1452300000	0.209874	14029250	0.527501	-0.274925	P20700;E9PBF6;A0A0D9SFE5;A0A0D9SFY5	P20700;E9PBF6;A0A0D9SFE5	Lamin-B1	LMNB1
11	12	10	11	-0.113973	-0.184162	-0.255357	-0.302813	13	14	12	14	2984300000	1606200000	1378000000	2648900000	1380500000	1268500000	2228900000	1091100000	1137800000	3033100000	1576400000	1456700000			14	14	14	60.9	60.9	60.9	26.559	0	119.46	22162000000	12948000000	9213300000	0.318488	103300032	0.752359	-0.219759	P21266;A0A0A0MTN3;Q5T8R1;P46439;H3BQT3;E9PLF1;B9ZVX7;E9PHN7;E9PHN6;Q5T8Q9;A0A0A0MR85;F6XZQ7;E7EWW9;Q03013;P09488;P28161	P21266;A0A0A0MTN3	Glutathione S-transferase Mu 3	GSTM3
2	2	3	3	0.846233	0.869871	0.961105	0.398132	2	3	2	3	122140000	49942000	72201000	196150000	68373000	127770000	815390000	266100000	549290000	205040000	83053000	121980000			5	5	5	45.6	45.6	45.6	20.567	0	23.864	3693800000	1893400000	1800300000	0.356865	-100943246	-0.827385	0.858052	P21291;E9PND2;E9PP21;E9PS42	P21291;E9PND2;E9PP21;E9PS42	Cysteine and glycine-rich protein 1	CSRP1
95	93	96	84	0.081476	0.189287	0.000721115	-0.0796457	131	126	137	116	30554000000	15651000000	14903000000	29574000000	12556000000	17018000000	34640000000	15816000000	18824000000	37908000000	19341000000	18567000000			120	120	1	59.5	59.5	0.6	280.74	0	323.31	369170000000	209540000000	159630000000	0.394409	-1486999808	-0.899043	0.0410985	P21333;Q5HY54;F8WE98;H0Y5C6;H0Y5F3;H7C2E7	P21333;Q5HY54	Filamin-A	FLNA
6	4	6	5	0.0633648	-0.0552914	-0.151074	0.0953169	7	6	6	4	757320000	387430000	369890000	460170000	199810000	260360000	573620000	276050000	297580000	388280000	172790000	215500000			10	10	10	44.5	44.5	44.5	30.772	0	74.956	10099000000	4929800000	5168800000	0.179961	-26812496	-0.461418	0.00403669	P21796;C9JI87	P21796;C9JI87	Voltage-dependent anion-selective channel protein 1	VDAC1
0	0	0	1	n. def.	n. def.	n. def.	-2.36699	0	0	0	1	0	0	0	0	0	0	0	0	0	37519000	29590000	7928600			2	2	2	14.4	14.4	14.4	30.037	0.0026015	2.8336	91099000	71032000	20066000	0.295831	5415350	0.707107	n. def.	P21964;H7BZ45;E7EMS6;E7EUU8	P21964;H7BZ45;E7EMS6;E7EUU8	Catechol O-methyltransferase	COMT
1	2	1	2	0.104873	0.423309	-0.0560112	-0.16895	1	2	1	2	27477000	15940000	11537000	51868000	20665000	31203000	23080000	9232700	13847000	54760000	27680000	27080000			4	4	4	8.3	8.3	8.3	77.328	0	11.231	206170000	112930000	93240000	0.15669	-2537325	-0.408445	0.0244311	P21980;A2A299	P21980	Protein-glutamine gamma-glutamyltransferase 2	TGM2
12	12	11	11	-0.240435	-0.160395	-0.325395	-0.405776	16	16	15	14	2913500000	1671500000	1241900000	2602500000	1363800000	1238700000	2205800000	1212600000	993250000	3270000000	1843000000	1426900000			14	14	13	48	48	44.5	33.784	0	80.561	22992000000	12663000000	10328000000	0.892654	297537552	1.76481	-0.282915	P22087;M0QXL5;M0R0P1;M0R2Q4;M0R299;M0R2U2;M0R1H0;M0R2B0;M0QXC9	P22087;M0QXL5;M0R0P1;M0R2Q4;M0R299;M0R2U2;M0R1H0;M0R2B0	rRNA 2-O-methyltransferase fibrillarin	FBL
30	26	29	24	0.0150693	0.0238941	0.145743	0.0174944	37	35	35	29	15638000000	12908000000	2729900000	13856000000	11284000000	2571700000	13576000000	10646000000	2930200000	13753000000	11224000000	2529300000	+	DMSO_LLOMe	36	36	36	46.4	46.4	46.4	107.77	0	311	92310000000	62111000000	30199000000	5.70203	8825225024	17.8516	0.0206942	P22102;F8WD69;C9JBJ1;C9JTV6;C9JZG2;C9JKQ7;A0A140TA71;H7C366	P22102	Trifunctional purine biosynthetic protein adenosine-3;Phosphoribosylamine--glycine ligase;Phosphoribosylformylglycinamidine cyclo-ligase;Phosphoribosylglycinamide formyltransferase	GART
11	10	13	9	0.333996	0.230203	0.0392789	-0.0853589	12	14	15	9	1172100000	528310000	643840000	1221500000	542960000	678520000	1307700000	557930000	749800000	1005700000	514130000	491570000			16	16	16	48.2	48.2	48.2	47.079	0	76.402	10841000000	5914300000	4926200000	0.975072	-105100000	-1.90178	0.134741	P22234;E9PBS1;D6RF62	P22234;E9PBS1;D6RF62	Multifunctional protein ADE2;Phosphoribosylaminoimidazole-succinocarboxamide synthase;Phosphoribosylaminoimidazole carboxylase	PAICS
22	21	23	23	-0.0701635	-0.153768	-0.119166	-0.0801337	28	24	27	27	2458900000	1424300000	1034500000	1959000000	979200000	979820000	2423700000	1168300000	1255300000	2420100000	1256900000	1163300000			28	28	28	35.9	35.9	35.9	117.85	0	218.26	22505000000	12994000000	9510400000	0.387469	98945024	0.885915	-0.0996497	P22314;Q5JRR6;Q5JRR9;Q5JRS0;Q5JRS2;Q5JRS1;Q5JRS3	P22314	Ubiquitin-like modifier-activating enzyme 1	UBA1
11	12	11	10	-0.483723	-0.316295	-0.206395	-0.472009	19	19	20	16	3641900000	2123200000	1518700000	2148300000	1099500000	1048800000	3279100000	1659100000	1620100000	4800100000	2719200000	2080900000			18	18	17	58.9	58.9	58.9	37.429	0	156.32	46420000000	30961000000	15459000000	0.355523	333125024	0.824793	-0.394152	P22626;A0A087WUI2	P22626;A0A087WUI2	Heterogeneous nuclear ribonucleoproteins A2/B1	HNRNPA2B1
15	15	15	16	-0.282246	-0.424126	-0.288082	-0.208644	19	21	20	20	3183500000	1851300000	1332200000	3467000000	1705600000	1761400000	3829500000	1939400000	1890100000	4255800000	2386900000	1868800000			18	18	18	56.5	56.5	56.5	48.442	0	185.35	21886000000	12018000000	9868500000	0.625316	257674976	1.31362	-0.285164	P22695;H3BRG4;H3BSJ9;H3BP04;H3BUE4;H3BUI9;A0A087WVZ4	P22695;H3BRG4;H3BSJ9	Cytochrome b-c1 complex subunit 2, mitochondrial	UQCRC2
14	10	13	12	-0.174426	-0.122774	-0.171368	-0.054662	18	12	15	16	2768100000	1503000000	1265100000	1086700000	519460000	567240000	1558900000	753330000	805560000	2456900000	1239500000	1217400000			23	23	22	34.8	34.8	33.7	76.149	0	203.57	31955000000	19120000000	12835000000	0.0501174	39997496	0.142949	-0.147071	P23246;H0Y9K7;H0Y9U2	P23246	Splicing factor, proline- and glutamine-rich	SFPQ
9	11	8	11	-0.147378	-0.268921	0.0518593	-0.253618	9	13	8	13	620360000	316740000	303630000	761640000	372000000	389630000	508200000	235090000	273110000	1071800000	598240000	473600000			11	11	11	43.9	43.9	43.9	51.169	0	90.693	4085800000	2251600000	1834300000	0.0824006	20524988	0.228052	-0.200498	P23258;Q9NRH3;K7EKE5;K7EIS0	P23258;Q9NRH3	Tubulin gamma-1 chain;Tubulin gamma-2 chain	TUBG1;TUBG2
3	3	3	2	-0.381968	-0.461283	-0.580418	-0.309771	3	3	3	2	171390000	91486000	79906000	121330000	57421000	63914000	155190000	98045000	57141000	121410000	71363000	50048000			5	5	5	26.9	26.9	26.9	23.742	0	19.93	1508500000	855790000	652680000	0.728788	16826500	1.49031	-0.421626	P23284	P23284	Peptidyl-prolyl cis-trans isomerase B	PPIB
6	8	8	4	0.162339	0.337426	0.466444	0.0776532	6	7	7	3	494510000	215680000	278830000	546440000	208070000	338370000	428110000	163030000	265080000	356090000	204830000	151260000			15	15	15	43.7	43.7	43.7	53.165	0	110.81	9795100000	5202600000	4592500000	0.723158	-60482500	-1.48078	0.249882	P23381;G3V3H8;G3V3Y5;G3V277;G3V423;G3V5U1;G3V456;H0YJP3;G3V3P2;G3V227;G3V2Y7;G3V5W1;G3V3S7;G3V3X0;G3V5H5;P78534;G3V4A3;G3V4Q0;G3V2F2;G3V3R3;G3V4S4;G3V313;G3V339;G3V2C0;G3V4C7;G3V4N8;G3V4N0	P23381	Tryptophan--tRNA ligase, cytoplasmic;T1-TrpRS;T2-TrpRS	WARS
20	20	17	19	-0.149169	-0.0975636	-0.0599461	-0.0675759	22	22	17	19	10327000000	5681700000	4645700000	9474300000	4461500000	5012800000	8462200000	4071500000	4390600000	8961500000	4527200000	4434300000			24	24	24	80.2	80.2	80.2	26.688	0	120.81	91162000000	49908000000	41254000000	0.0610747	64624960	0.172374	-0.0825697	P23396;E9PL09;E9PPU1;F2Z2S8;H0YCJ7;H0YEU2;E9PQ96;E9PJH4;H0YF32;E9PK82;E9PSF4;E9PQX2;H0YES8	P23396;E9PL09;E9PPU1;F2Z2S8;H0YCJ7;H0YEU2	40S ribosomal protein S3	RPS3
19	17	17	17	0.107018	0.148739	0.123534	0.0340749	24	21	23	22	6064700000	3111300000	2953300000	5911200000	2577100000	3334100000	5914000000	2614600000	3299300000	6867900000	3377800000	3490100000			20	20	20	45.4	45.4	45.4	47.716	0	123.8	59279000000	32085000000	27194000000	0.76239	-349000000	-1.547	0.115276	P23526	P23526	Adenosylhomocysteinase	AHCY
11	12	12	12	0.0762854	-0.0213797	0.0404014	0.0253123	20	21	21	19	8815000000	4494000000	4321000000	7414300000	3294000000	4120300000	8450100000	3778800000	4671200000	8492600000	4093600000	4399000000			16	16	11	81.9	81.9	59	18.502	0	214.55	75671000000	38907000000	36764000000	0.832583	-462774976	-1.66467	0.0328569	P23528;E9PP50;G3V1A4;E9PK25;E9PQB7;E9PS23;E9PLJ3	P23528;E9PP50;G3V1A4;E9PK25;E9PQB7	Cofilin-1	CFL1
24	24	24	24	0.152897	0.198745	0.25181	0.152768	29	31	29	30	4461200000	2448100000	2013100000	4106600000	1683800000	2422800000	4293700000	1830300000	2463500000	4369400000	2009900000	2359500000			30	30	30	47.9	47.9	47.9	90.069	0	213.8	33404000000	18439000000	14966000000	0.82368	-321699936	-1.64979	0.175821	P23921;E9PL69;E9PP77;H0YCY7	P23921;E9PL69	Ribonucleoside-diphosphate reductase large subunit	RRM1
2	1	2	1	-0.0343376	-0.0507415	-0.167799	0.0422241	1	1	1	1	23414000	10768000	12646000	24872000	10360000	14512000	41989000	18949000	23040000	38309000	24306000	14004000			2	1	1	14.2	9	9	24.542	0	10.145	265400000	149620000	115780000	0.00366526	45250	0.0109793	-0.0425396	P24390;M0R1Y2	P24390;M0R1Y2	ER lumen protein-retaining receptor 1;ER lumen protein-retaining receptor	KDELR1
4	5	5	4	0.149389	0.137504	0.194717	0.21176	5	6	6	4	833030000	424900000	408140000	949360000	387720000	561640000	1164600000	485370000	679180000	878050000	401310000	476740000			6	6	6	41.3	41.3	41.3	24.763	0	68.832	8878800000	4690000000	4188800000	0.860897	-106600008	-1.71192	0.172053	P24534;F2Z2G2;C9JZW3;F8WF65	P24534	Elongation factor 1-beta	EEF1B2
1	2	1	2	-0.828229	-0.67618	-0.796035	-0.871839	1	1	1	2	50661000	30731000	19930000	47294000	26847000	20446000	65444000	36013000	29431000	133490000	88005000	45490000			4	4	4	22.1	22.1	22.1	22.275	0	20.957	1521200000	856050000	665110000	0.486003	16574750	1.06802	-0.812132	Q5QNZ2;P24539	Q5QNZ2;P24539	ATP synthase F(0) complex subunit B1, mitochondrial	ATP5F1
3	3	3	2	-0.116989	-0.31581	-0.102543	0.110898	3	3	3	2	364860000	210040000	154810000	359160000	189170000	169990000	475480000	237690000	237790000	290880000	155870000	135010000			4	4	4	30.4	30.4	30.4	18.042	0	14.534	2671800000	1590100000	1081600000	0.365268	23792500	0.843564	-0.109766	P24666;G5E9R5;F2Z2Q9;D3YTI2	P24666;G5E9R5	Low molecular weight phosphotyrosine protein phosphatase	ACP1
0	1	0	0	n. def.	0.648926	n. def.	n. def.	0	1	0	0	0	0	0	32930000	7951000	24980000	0	0	0	0	0	0			3	3	3	14.5	14.5	14.5	45.199	0	22.043	433890000	286130000	147760000	0.267597	-4257250	-0.649593	n. def.	P24752;E9PRQ6;H0YEL7	P24752;E9PRQ6	Acetyl-CoA acetyltransferase, mitochondrial	ACAT1
8	10	13	15	-0.208328	-0.0295439	-0.181608	-0.126124	11	13	15	18	1412600000	576210000	836340000	1681000000	583820000	1097200000	1582700000	588500000	994230000	2032400000	851910000	1180500000	+	DMSO_LLOMe	24	24	24	36.9	36.9	36.9	90.98	0	139.97	13328000000	6419200000	6909300000	2.02951	-376957488	-3.76503	-0.153866	P25205;J3KQ69;Q7Z6P5	P25205;J3KQ69	DNA replication licensing factor MCM3	MCM3
6	4	6	4	-0.120028	0.157044	-0.00527548	-0.649254	10	6	9	5	1848500000	971890000	876580000	1404300000	717580000	686740000	1445300000	678000000	767350000	980910000	545590000	435320000			6	6	6	63.6	63.6	63.6	14.515	0	58.735	10521000000	5267100000	5254000000	0.104632	36767520	0.284075	-0.0626516	P25398	P25398	40S ribosomal protein S12	RPS12
2	2	0	1	0.189919	0.820077	n. def.	0.780562	2	1	0	1	38327000	16095000	22233000	23897000	7628800	16268000	0	0	0	22524000	8957300	13566000			3	3	3	10	10	10	38.044	0	6.3107	413180000	193560000	219620000	0.365478	-4846475	-0.843967	0.780562	P25685;M0R080	P25685	DnaJ homolog subfamily B member 1	DNAJB1
24	23	23	21	0.0387171	0.0258793	-0.0292347	0.087327	28	27	25	27	7683500000	4245100000	3438400000	6895400000	3196600000	3698900000	6189300000	2872300000	3316900000	8556800000	4276300000	4280400000			29	29	29	59.1	59.1	59.1	59.75	0	227.55	64492000000	35282000000	29209000000	0.0295574	-36074944	-0.0860768	0.0322982	P25705;K7ERX7;K7EK77;K7ENJ4;K7EJP1;K7EQH4;K7ESA0;K7EKV9;K7EM08;A0A0A0MTS3	P25705	ATP synthase subunit alpha, mitochondrial	ATP5A1
2	1	3	2	0.468114	0.929488	1.10836	0.999711	2	1	2	2	145700000	70476000	75228000	142640000	47972000	94668000	150890000	47799000	103090000	156320000	54415000	101900000	+	DMSO_LLOMe	3	3	3	12.5	12.5	12.5	28.433	0	7.499	687690000	277030000	410660000	2.43835	-38556000	-4.61231	0.9646	P25788;G3V4X5	P25788;G3V4X5	Proteasome subunit alpha type-3	PSMA3
4	3	4	5	-0.325521	n. def.	n. def.	-0.678557	1	0	0	2	104090000	44500000	59586000	0	0	0	0	0	0	189350000	105410000	83935000			7	3	3	10.6	4.5	4.5	67.819	0	6.4349	293440000	149910000	143520000	0.0164843	1597250	0.0486793	n. def.	P26038	P26038	Moesin	MSN
4	4	3	4	-0.176202	-0.167928	-0.2243	-0.118555	4	4	3	4	180420000	87172000	93253000	125450000	49011000	76438000	110840000	51998000	58837000	198790000	102380000	96411000			6	6	6	19.5	19.5	19.5	54.416	0	36.578	2481100000	1394200000	1086900000	0.218155	-8594500	-0.545431	-0.172065	P26196;Q8IV96	P26196	Probable ATP-dependent RNA helicase DDX6	DDX6
4	3	4	4	0.184852	0.12618	0.221073	0.456175	4	3	4	4	147060000	71809000	75246000	72989000	28868000	44121000	143030000	58277000	84754000	186840000	87665000	99174000			6	6	6	4.3	4.3	4.3	183.16	0	15.915	1570900000	914610000	656270000	0.358261	-14169000	-0.830078	0.202962	P26358;K7ENW7	P26358;K7ENW7	DNA (cytosine-5)-methyltransferase 1	DNMT1
9	9	7	10	-0.130002	-0.131787	-0.183703	-0.0963139	14	12	10	16	7166100000	4277700000	2888400000	5790300000	2997800000	2792500000	4812800000	2465600000	2347200000	8451200000	4594700000	3856500000			12	12	12	50.2	50.2	50.2	24.261	0	76.197	58787000000	34998000000	23789000000	0.461005	612800000	1.02262	-0.130895	P26373;J3QSB4;H3BTH3;H3BUK8;J3KS98	P26373;J3QSB4	60S ribosomal protein L13	RPL13
3	2	3	3	-0.444047	-0.633502	-0.490132	-0.529989	6	3	5	4	469070000	303240000	165830000	263420000	154100000	109320000	383530000	215260000	168270000	388210000	217860000	170340000			4	4	4	36.6	36.6	36.6	11.728	0	9.3646	3335900000	2157100000	1178800000	1.05477	69175000	2.03419	-0.51006	P26447	P26447	Protein S100-A4	S100A4
13	13	16	13	-0.00556507	0.122474	0.0676387	-0.0495615	13	14	18	12	908660000	477540000	431120000	704920000	298240000	406680000	1230900000	547130000	683800000	1055000000	552910000	502040000			22	22	22	35.3	35.3	35.3	83.434	0	76.469	10115000000	5629800000	4485400000	0.16519	-36955000	-0.427965	0.0310368	P26639;D6RCA5;D6R9F8;D6RDJ6;B7ZLP8;A2RTX5;D6RBR8;D6RJ97;D6RHV7;D6RCS6	P26639	Threonine--tRNA ligase, cytoplasmic	TARS
14	12	14	14	0.00690831	-0.0715274	-0.222431	-0.0340569	14	11	12	14	939960000	514610000	425350000	562730000	279440000	283290000	924590000	458200000	466390000	967590000	503970000	463610000			26	26	26	31.2	31.2	31.2	140.47	0	121.36	14332000000	9044900000	5287100000	0.162764	29394992	0.422413	-0.0527921	P26640;A0A140T936;A0A140T954;A2ABF4;A0A0G2JJT9;H0Y426;A0A140T904	P26640;A0A140T936	Valine--tRNA ligase	VARS
19	19	19	21	0.138814	0.220949	0.210264	0.247442	27	26	26	27	7533300000	3866500000	3666800000	7861000000	3486300000	4374700000	8836700000	3923000000	4913700000	9287900000	4369500000	4918300000			25	25	25	63.2	63.2	63.2	50.118	0	200.27	72000000000	38804000000	33197000000	0.79717	-557049984	-1.60541	0.215607	P26641	P26641	Elongation factor 1-gamma	EEF1G
3	4	4	5	-0.418967	-0.318056	-0.448509	-0.303312	3	5	4	4	279530000	159290000	120240000	397560000	205310000	192250000	220910000	116010000	104900000	397320000	231220000	166100000			6	6	6	36.5	36.5	36.5	31.73	0	72.234	2655500000	1610000000	1045500000	0.441881	32085000	0.98755	-0.368512	P27105;F8VSL7	P27105	Erythrocyte band 7 integral membrane protein	STOM
11	11	11	12	0.242206	0.254352	0.204767	0.133169	13	14	15	16	3142900000	1610500000	1532400000	3040100000	1335900000	1704200000	4307900000	1813600000	2494300000	4178900000	2035400000	2143600000			15	15	12	53.9	53.9	42.9	27.764	0	153.97	36789000000	19852000000	16937000000	0.461675	-269774976	-1.02385	0.223487	P27348;E9PG15	P27348;E9PG15	14-3-3 protein theta	YWHAQ
12	11	11	10	-0.111118	-0.127431	-0.104279	-0.0573016	19	18	19	18	14473000000	8368700000	6104400000	13696000000	7039100000	6656600000	11734000000	5966000000	5768400000	12711000000	6642200000	6069300000			12	12	2	50.5	50.5	14.5	22.975	0	147.23	101920000000	59691000000	42226000000	0.785474	854324992	1.5858	-0.107699	X1WI28;P27635;B8A6G2;A6QRI9	X1WI28;P27635	60S ribosomal protein L10	RPL10
10	10	12	13	-0.785353	-1.03656	-1.10324	-1.1372	10	10	16	15	1309500000	828020000	481520000	1019600000	643180000	376380000	1554800000	954780000	600020000	2146600000	1429600000	717040000			21	21	21	39.2	39.2	39.2	67.567	0	110.46	23750000000	16981000000	6768500000	1.20899	420155016	2.29166	-1.0699	P27824;H0Y9Q7;D6RGY2;D6RFL1;D6RDP7;D6RAU8;D6RB85;H0Y9H1;D6RAQ8;D6RHJ3;D6RD16	P27824	Calnexin	CANX
4	3	2	3	1.07025	0.643764	0.860446	0.608998	4	3	2	3	343760000	152860000	190890000	288510000	104150000	184350000	106040000	31646000	74390000	194370000	66513000	127860000			4	4	4	21.2	21.2	21.2	26.411	0	13.827	1064400000	427060000	637370000	0.719841	-55580250	-1.47517	0.752105	P28066	P28066	Proteasome subunit alpha type-5	PSMA5
3	3	3	3	1.19175	0.757023	1.40398	0.999495	3	3	2	2	143880000	53947000	89930000	574500000	66790000	507710000	165400000	34929000	130480000	106270000	37254000	69013000			6	6	6	31.4	31.4	31.4	29.204	0	29.635	990050000	192920000	797130000	0.707518	-151053254	-1.45427	1.09562	P28070	P28070	Proteasome subunit beta type-4	PSMB4
1	0	1	0	2.21328	n. def.	-3.08485	n. def.	1	0	1	0	27624000	5222500	22402000	0	0	0	249060000	218520000	30545000	0	0	0			2	2	2	8.8	8.8	8.8	25.357	0.0016367	3.4458	276690000	223740000	52947000	0.332309	42698875	0.779603	n. def.	P28072;I3L3X7;A0A087X2I4	P28072;I3L3X7;A0A087X2I4	Proteasome subunit beta type-6;Proteasome subunit beta type	PSMB6
5	3	4	5	0.602647	0.531569	-0.696611	0.976877	5	2	4	6	337690000	123240000	214450000	105950000	25273000	80676000	202270000	76925000	125340000	488060000	195360000	292700000			7	7	7	32.7	32.7	32.7	28.48	0	27.847	1134000000	420800000	713160000	0.577222	-73092000	-1.23005	0.567108	P28074;G8JLC2;G3V3K3;H0YJM8	P28074	Proteasome subunit beta type-5	PSMB5
8	9	9	8	0.0492126	-0.107586	0.0901759	-0.0387916	10	11	13	11	626510000	322830000	303670000	626940000	293000000	333940000	773830000	362490000	411340000	848090000	428150000	419940000			11	11	11	17.8	17.8	17.8	75.475	0	42.163	4956700000	2656500000	2300200000	0.144962	-15605000	-0.381174	0.00521049	P28288	P28288	ATP-binding cassette sub-family D member 3	ABCD3
3	4	4	3	-0.300662	-0.335371	-0.327312	-0.231549	4	7	5	4	842620000	471010000	371610000	650610000	323780000	326830000	668640000	333070000	335570000	526720000	285030000	241690000			4	4	3	27.6	27.6	17.3	11.117	0	15.253	4990600000	3188900000	1801700000	0.291889	34297508	0.699154	-0.313987	P29034;R4GN49	P29034;R4GN49	Protein S100-A2	S100A2
2	1	0	2	0.174918	n. def.	n. def.	-0.234143	2	0	0	2	66155000	33017000	33137000	0	0	0	0	0	0	101100000	52292000	48809000			5	5	5	4	4	4	139.76	0	9.0613	574600000	346330000	228280000	0.0159759	840750	0.0472041	n. def.	Q5VZU9;P29144	Q5VZU9;P29144	Tripeptidyl-peptidase 2	TPP2
4	4	4	4	0.191689	-0.0117189	-0.0291611	0.223175	4	5	4	4	851990000	269720000	582270000	544680000	266300000	278380000	370320000	168170000	202150000	553500000	232200000	321300000			5	5	5	12	12	12	62.821	0	21.07	2697300000	1114600000	1582700000	0.61998	-111927504	-1.3044	0.089985	P29353;H0Y539;X6R6D0;Q5T181;Q5T182;Q5T188	P29353;H0Y539;X6R6D0	SHC-transforming protein 1	SHC1
16	17	19	18	-0.321603	-0.331681	-0.260394	-0.242789	23	25	28	23	5058400000	2732700000	2325700000	4574600000	2316200000	2258400000	4585500000	2365700000	2219800000	4823600000	2673400000	2150300000	+	DMSO_LLOMe	26	26	26	52.2	52.2	52.2	67.877	0	274.85	32253000000	18606000000	13647000000	1.35184	283449984	2.53332	-0.290999	P29401;A0A0B4J1R6;E9PFF2;F8W888;F8WAX4	P29401;A0A0B4J1R6	Transketolase	TKT
1	1	1	1	-2.17469	-2.28602	-1.4534	-1.92511	1	1	1	1	56436000	43817000	12620000	53137000	40483000	12654000	57046000	39157000	17889000	77987000	59477000	18510000	+	DMSO_LLOMe	5	5	5	23.8	23.8	23.8	28.993	0	15.348	651440000	480370000	171080000	3.06066	30315250	6.1193	-2.0499	P30040;F8VY02;F8W1G0	P30040;F8VY02	Endoplasmic reticulum resident protein 29	ERP29
14	15	14	14	0.0822938	0.0210533	0.0858326	0.0374524	20	22	20	21	8732300000	4571400000	4160900000	7296600000	3384200000	3912400000	8025400000	3689000000	4336500000	9788800000	4874500000	4914300000			22	22	22	79.9	79.9	79.9	25.035	0	181.21	82625000000	45258000000	37367000000	0.191695	-201249984	-0.487596	0.0598731	P30041	P30041	Peroxiredoxin-6	PRDX6
6	5	4	6	-0.0318724	0.142479	0.103934	-0.0519076	6	5	4	7	695240000	364170000	331070000	504800000	212020000	292770000	440920000	193520000	247400000	941130000	439470000	501660000			7	7	7	37.4	37.4	37.4	22.086	0	26.642	7789700000	3367900000	4421800000	0.198458	-40930000	-0.502531	0.0360308	P30044	P30044	Peroxiredoxin-5, mitochondrial	PRDX5
6	5	4	4	-0.307252	-0.410869	-0.433136	-0.263508	7	5	4	5	1274600000	758140000	516450000	489900000	257750000	232150000	527060000	292190000	234880000	1223200000	705300000	517930000			9	9	9	40.2	40.2	40.2	27.692	0	37.56	8811300000	5295700000	3515600000	0.353973	127992512	0.821797	-0.35906	P30048	P30048	Thioredoxin-dependent peroxide reductase, mitochondrial	PRDX3
9	8	9	8	-0.105085	-0.0981657	-0.114473	-0.0572565	11	9	10	9	5092700000	2947200000	2145400000	2945800000	1546500000	1399300000	2781800000	1339800000	1442000000	4297800000	2209800000	2087900000			9	9	9	69.1	69.1	69.1	17.818	0	132.09	44220000000	25189000000	19031000000	0.235821	242174976	0.583196	-0.101625	P30050	P30050	60S ribosomal protein L12	RPL12
2	2	2	1	-0.749111	-0.546793	0.0663992	-0.0123008	2	2	2	1	1006700000	537880000	468790000	563820000	260660000	303160000	752320000	353180000	399140000	935360000	449390000	485970000			3	3	3	10.3	10.3	10.3	31.387	0.00057339	4.1001	8054800000	4039100000	4015700000	0.0684709	-13987496	-0.191914	-0.279547	P30084	P30084	Enoyl-CoA hydratase, mitochondrial	ECHS1
1	2	2	2	-0.354298	-0.298548	0.00662125	-0.269686	1	2	2	2	6238700	2935000	3303600	25974000	12207000	13767000	23029000	10259000	12769000	28428000	15013000	13414000			4	4	4	24	24	24	22.222	0	10.499	184160000	92290000	91873000	0.0704552	-709900	-0.197113	-0.284117	P30085;Q5T0D2	P30085;Q5T0D2	UMP-CMP kinase	CMPK1
0	0	0	1	n. def.	n. def.	n. def.	0.0550568	0	0	0	1	0	0	0	0	0	0	0	0	0	26360000	13449000	12912000			2	2	2	24.6	24.6	24.6	21.057	0	6.435	92766000	70871000	21895000	0.00968074	134250	0.028803	n. def.	P30086	P30086	Phosphatidylethanolamine-binding protein 1;Hippocampal cholinergic neurostimulating peptide	PEBP1
13	15	16	13	-1.42144	-1.52384	-1.37827	-1.22405	14	16	17	14	1564700000	1120300000	444430000	1508200000	1069700000	438560000	1729400000	1203200000	526230000	1777800000	1189400000	588410000	+	DMSO_LLOMe	22	22	16	49.1	49.1	40.2	56.782	0	141.37	18319000000	12992000000	5326100000	5.01267	646242512	13.6232	-1.39985	P30101	P30101	Protein disulfide-isomerase A3	PDIA3
15	13	15	13	0.13606	0.0618453	0.227741	-0.00733303	15	17	17	14	1520500000	774860000	745660000	1493700000	666750000	826990000	1765800000	789440000	976310000	1799200000	890920000	908270000			17	17	17	40.9	40.9	40.9	65.308	0	104.65	15837000000	8655800000	7181400000	0.580561	-83815008	-1.23589	0.0989527	P30153;B3KQV6;C9J9C1;E9PH38;P30154;M0QXG4;M0R0K6;H0YDG7	P30153;B3KQV6	Serine/threonine-protein phosphatase 2A 65 kDa regulatory subunit A alpha isoform	PPP2R1A
1	0	0	2	n. def.	n. def.	n. def.	-0.136521	0	0	0	2	11134000	5870600	5263600	0	0	0	0	0	0	145400000	60195000	85202000			7	7	7	17.1	17.1	17.1	56.806	0	23.961	2642900000	1432500000	1210400000	0.0867401	-6100000	-0.239142	n. def.	P30419;K7EN82;Q5VUC6;O60551;B7Z8J4	P30419	Glycylpeptide N-tetradecanoyltransferase 1	NMT1
5	5	6	4	-0.385771	-0.390321	-0.506763	n. def.	1	1	1	0	55331000	30078000	25252000	54854000	29338000	25516000	58950000	25533000	33418000	0	0	0			8	1	0	29.9	3	0	41.054	0.00056085	3.7857	776090000	471310000	304780000	0.00626533	190750	0.0187126	-0.390321	P30453;P30457;A0A140T8W8;A0A1W2PR61;A0A1W2PPF8;A0A140T8Y4;A0A0G2JPD3;P16190;P30459;P16189;P30450;P18462;A0A140T975;A0A140T941;A0A1W2PQS8;Q9GJ45;A0A1W2PS39;A0A140T9Z6;B0UXQ0;P30512;P10314;P30456;A0A140TA13;A0A140T953;A0A140TA02;A0A140TA14;A0A140TA11;A0A140T9Y5;A0A140T997;A0A1W2PNR7;A0A140T9Z4;A0A140TA19;A0A140T9J8;A0A0G2JNV5;A0A140T9S7;A0A140T9Q4;P30511;Q31610;P30486	P30453;P30457;A0A140T8W8;A0A1W2PR61;A0A1W2PPF8;A0A140T8Y4;A0A0G2JPD3;P16190;P30459;P16189;P30450;P18462;A0A140T975;A0A140T941;A0A1W2PQS8;Q9GJ45;A0A1W2PS39;A0A140T9Z6;B0UXQ0;P30512;P10314;P30456;A0A140TA13;A0A140T953	HLA class I histocompatibility antigen, A-34 alpha chain;HLA class I histocompatibility antigen, A-66 alpha chain;HLA class I histocompatibility antigen, A-33 alpha chain;HLA class I histocompatibility antigen, A-74 alpha chain;HLA class I histocompatibility antigen, A-31 alpha chain;HLA class I histocompatibility antigen, A-26 alpha chain;HLA class I histocompatibility antigen, A-25 alpha chain;…	HLA-A
5	5	6	5	-0.291998	-0.563412	-0.346426	-0.381066	4	2	4	5	762460000	423390000	339070000	332490000	154260000	178230000	670540000	361490000	309050000	1038600000	618260000	420310000			8	4	0	33.1	16.4	0	40.885	0	24.27	4176400000	2363700000	1812700000	0.301901	77684988	0.719304	-0.363746	P30508;A0A1W2PRX1;A0A1W2PR11;A0A1W2PRZ0;A0A140T937;A0A140T962;A0A140T9J9;A0A140T912;A0A140T9B3;A0A140T930;P30510;P30504;Q29963;Q07000;A0A1W2PP77;Q29960;Q29865;P30505;A0A1W2PS56;A0A0G2JIF0;A0A0G2JH50;A2BF26;P30501;Q9TNN7;A0A1W2PRU9;A0A140T9M5;O19617;A0A140T921;A2AEA2;A0A140T9H5;A0A140T9U8;P01893;P30499;P10321;A0A140TA05;A0A140T9L3;A0A140T9E1;A0A140T942;Q09160;Q95604	P30508;A0A1W2PRX1;A0A1W2PR11;A0A1W2PRZ0;A0A140T937;A0A140T962;A0A140T9J9;A0A140T912;A0A140T9B3;A0A140T930;P30510;P30504;Q29963;Q07000;A0A1W2PP77;Q29960;Q29865;P30505;A0A1W2PS56;A0A0G2JIF0;A0A0G2JH50;A2BF26;P30501;Q9TNN7;A0A1W2PRU9;A0A140T9M5;O19617;A0A140T921;A2AEA2;A0A140T9H5;A0A140T9U8;P01893;P30499;P10321	HLA class I histocompatibility antigen, Cw-12 alpha chain;HLA class I histocompatibility antigen, Cw-14 alpha chain;HLA class I histocompatibility antigen, Cw-4 alpha chain;HLA class I histocompatibility antigen, Cw-6 alpha chain;HLA class I histocompatibility antigen, Cw-15 alpha chain;HLA class I histocompatibility antigen, Cw-16 alpha chain;HLA class I histocompatibility antigen, Cw-18 alpha c…	HLA-C;HLA-H
2	2	3	3	0.776862	0.685178	0.521955	0.681944	2	2	3	3	142970000	58734000	84233000	137770000	43861000	93907000	192120000	74599000	117520000	178320000	70923000	107390000	+	DMSO_LLOMe	6	6	6	26.3	26.3	26.3	36.032	0	36.248	999990000	470130000	529850000	2.06593	-38733250	-3.83673	0.683561	P30519;I3L159;I3L1F5;A0A087WT44;I3L276;I3L4P8;A0A1B0GXH0;I3L463;I3L1Y2	P30519;I3L159;I3L1F5;A0A087WT44	Heme oxygenase 2	HMOX2
1	6	6	3	0.70496	0.618333	0.59321	1.5101	1	6	4	2	17995000	6405700	11590000	429330000	214270000	215060000	210120000	60173000	149950000	112820000	21341000	91484000			8	8	8	23.5	23.5	23.5	50.097	0	22.204	981340000	439990000	541350000	0.265216	-41473575	-0.644682	0.661647	P30520;G3V5D8;G3V232;Q8N142	P30520	Adenylosuccinate synthetase isozyme 2	ADSS
9	11	12	11	-0.134049	-0.0785027	-0.0445086	-0.123183	11	13	15	14	1131200000	638940000	492210000	1132400000	508450000	623980000	1298200000	632350000	665860000	1377800000	760560000	617210000			20	20	19	55.7	55.7	53	42.741	0	84.072	17467000000	10458000000	7008900000	0.222084	35260016	0.553886	-0.100843	P30740;C9J7N5;A0A0C4DGW9;P50453;O75830	P30740	Leukocyte elastase inhibitor	SERPINB1
3	1	1	3	-0.083447	-0.248399	-0.181084	0.0799754	3	1	1	3	153050000	93958000	59093000	29315000	14793000	14522000	31829000	15546000	16283000	114780000	59968000	54808000			5	5	5	13.5	13.5	13.5	57.206	0	17.577	505660000	288190000	217460000	0.169352	9889750	0.437449	-0.132265	P30837	P30837	Aldehyde dehydrogenase X, mitochondrial	ALDH1B1
4	4	3	5	-0.274128	-0.257097	0.176961	-0.147681	3	3	2	5	198290000	107070000	91213000	232700000	163570000	69128000	122250000	78794000	43452000	388080000	239620000	148460000			6	6	6	10.2	10.2	10.2	72.691	0	33.178	1217400000	767240000	450140000	0.682438	59200250	1.41161	-0.202389	P31040;D6RFM5;A0A087X1I3;H0Y8X1	P31040;D6RFM5;A0A087X1I3	Succinate dehydrogenase [ubiquinone] flavoprotein subunit, mitochondrial	SDHA
16	15	12	14	-0.0457143	0.0107799	-0.00458063	0.0415233	23	20	16	20	4149600000	2297200000	1852300000	3590300000	1738100000	1852200000	3445700000	1645400000	1800300000	4024400000	2071600000	1952800000			18	18	18	50.9	50.9	50.9	43.66	0	100.08	23932000000	13321000000	10612000000	0.187531	73675040	0.478346	0.00309964	P31153;Q00266	P31153	S-adenosylmethionine synthase isoform type-2	MAT2A
88	85	77	82	-0.968153	-0.73942	-0.427615	-0.660247	128	123	110	115	91272000000	62822000000	28450000000	62537000000	36650000000	25887000000	45617000000	24155000000	21461000000	72438000000	44367000000	28072000000			104	104	101	72.1	72.1	71.1	164.94	0	323.31	507990000000	307980000000	200010000000	0.999709	16030999552	1.9427	-0.699834	P31327;Q5R211;E7EWJ3;C9JTA4	P31327	Carbamoyl-phosphate synthase [ammonia], mitochondrial	CPS1
0	0	0	0	n. def.	n. def.	n. def.	n. def.	0	0	0	0	0	0	0	0	0	0	0	0	0	0	0	0			1	1	1	6.6	6.6	6.6	21.641	0.0079051	2.3513	162150000	72535000	89616000	0	0	0	n. def.	P31431	P31431	Syndecan-4	SDC4
11	13	13	12	0.170053	0.302875	0.276556	0.332737	14	16	18	17	3083700000	1443500000	1640200000	3158400000	1336600000	1821800000	4002200000	1630600000	2371600000	4487500000	2083100000	2404400000			16	16	16	49.1	49.1	49.1	44.868	0	159.95	22266000000	10504000000	11762000000	0.863466	-436049952	-1.7162	0.289715	P31689	P31689	DnaJ homolog subfamily A member 1	DNAJA1
13	13	14	13	-0.185786	-0.191804	-0.245078	-0.179482	16	17	16	18	2263500000	1343200000	920300000	2079900000	1032200000	1047800000	2044500000	1052200000	992300000	2817800000	1501100000	1316700000			18	18	17	49.4	49.4	47.9	52.645	0	140.37	19602000000	10997000000	8604300000	0.523821	162899984	1.13583	-0.188795	P31930	P31930	Cytochrome b-c1 complex subunit 1, mitochondrial	UQCRC1
0	2	1	3	n. def.	0.814427	0.249021	0.543793	0	2	1	4	0	0	0	57442000	17554000	39888000	27824000	10526000	17298000	147290000	77219000	70072000			4	4	4	15	15	15	36.926	0	10.366	549830000	320610000	229220000	0.0864615	-5489750	-0.238432	0.543793	P31942	P31942	Heterogeneous nuclear ribonucleoprotein H3	HNRNPH3
7	8	9	7	0.121148	-0.0471148	-0.0596754	0.0318186	5	7	8	5	501620000	258430000	243180000	563890000	250270000	313620000	828710000	391970000	436750000	686560000	331350000	355210000			10	7	6	45.5	34.6	30.9	28.082	0	93.008	7309500000	4148700000	3160800000	0.223254	-29185000	-0.556397	-0.00764809	P31946;Q4VY20;Q4VY19;A0A0J9YWE8;A0A0J9YWZ2	P31946	14-3-3 protein beta/alpha;14-3-3 protein beta/alpha, N-terminally processed	YWHAB
5	5	5	5	0.164658	-0.757233	0.291957	0.0387171	4	4	3	4	870490000	326130000	544370000	719980000	268790000	451200000	939830000	362260000	577570000	764840000	298230000	466610000	+	DMSO_LLOMe	7	5	5	30.2	23	23	27.774	0	15.273	9983900000	4067800000	5916100000	2.77657	-196084984	-5.39437	0.101687	P31947	P31947	14-3-3 protein sigma	SFN
7	8	10	10	-0.0482929	0.342782	0.165172	-0.0383767	7	8	10	9	463830000	252770000	211050000	599790000	235070000	364730000	803650000	380870000	422780000	717380000	363660000	353720000			17	17	17	36.5	36.5	36.5	62.639	0	65.578	6878000000	3978600000	2899400000	0.203039	-29977492	-0.512587	0.0633978	P31948;F5H783;F5GXD8;H0YGI8	P31948;F5H783	Stress-induced-phosphoprotein 1	STIP1
0	1	2	0	n. def.	-0.0660951	0.0514416	n. def.	0	1	2	0	0	0	0	15215000	6791200	8423700	181730000	73744000	107990000	0	0	0			4	4	4	35.2	35.2	35.2	11.74	0	15.386	1675900000	1074100000	601800000	0.103481	-8969625	-0.281223	n. def.	P31949	P31949	Protein S100-A11;Protein S100-A11, N-terminally processed	S100A11
8	10	10	8	-0.0321674	0.0563061	-0.491206	-0.246823	10	12	11	10	1261600000	714490000	547140000	2212900000	996470000	1216400000	2362800000	1220200000	1142600000	1647600000	903660000	743990000			14	13	13	70.2	64.6	64.6	21.892	0	44.703	24092000000	13845000000	10246000000	0.0875569	46172512	0.241221	-0.139495	P32119;A6NIW5	P32119;A6NIW5	Peroxiredoxin-2	PRDX2
10	10	10	10	-0.206712	-0.16351	-0.100453	-0.0275867	15	15	16	16	5306400000	2941600000	2364800000	4691600000	2239300000	2452300000	5469600000	2646200000	2823500000	6041000000	3033700000	3007300000			11	11	11	66.1	66.1	66.1	21.863	0	153.45	37581000000	19393000000	18188000000	0.0818677	53225024	0.226685	-0.131982	P32969;H0Y9V9;D6RAN4;E7ESE0;H0Y9R4	P32969;H0Y9V9;D6RAN4;E7ESE0	60S ribosomal protein L9	RPL9
10	9	10	12	0.343919	0.466966	0.183328	0.10742	11	9	12	11	954720000	501120000	453610000	985270000	404090000	581190000	998290000	416040000	582250000	1209600000	597720000	611880000			23	23	23	35.8	35.8	35.8	109.68	0	127.86	9711500000	5513900000	4197600000	0.651013	-77490000	-1.35786	0.263624	P33176;J3KNA1;Q12840;A0A0G2JMZ6;O60282	P33176	Kinesin-1 heavy chain	KIF5B
2	3	1	3	-0.219656	0.38659	0.283092	-0.231701	1	2	1	3	53875000	29407000	24468000	119210000	45071000	74135000	47236000	19796000	27440000	161010000	82018000	78994000			4	4	4	7.5	7.5	7.5	82.936	0	19.546	818160000	415380000	402780000	0.135325	-7186250	-0.358457	0.0317179	P33897;A6NEP8	P33897	ATP-binding cassette sub-family D member 1	ABCD1
1	0	2	0	-0.53389	n. def.	-0.645435	n. def.	1	0	2	0	36151000	22576000	13575000	0	0	0	109610000	69083000	40525000	0	0	0			2	2	1	13.2	13.2	8	24.422	0	11.461	145760000	91659000	54100000	0.196122	9389750	0.497385	n. def.	P33947	P33947	ER lumen protein-retaining receptor 2	KDELR2
3	3	4	2	0.447526	-0.108596	0.345056	-0.0165704	3	3	4	2	94251000	42156000	52095000	167020000	72768000	94250000	134070000	44672000	89401000	104740000	49650000	55095000			6	6	6	11.6	11.6	11.6	97.071	0	31.592	514300000	217280000	297020000	0.767181	-20398750	-1.55506	0.164243	P33981	P33981	Dual specificity protein kinase TTK	TTK
18	17	17	19	-0.156306	-0.131045	-0.113473	-0.198792	19	16	15	19	1904000000	1062200000	841720000	1631400000	788500000	842900000	1493600000	735060000	758550000	2433400000	1354400000	1079000000			24	24	24	38.2	38.2	38.2	96.557	0	148.8	10910000000	5838500000	5071800000	0.272727	104497472	0.660141	-0.143675	P33991;E5RG31;E5RFJ8	P33991	DNA replication licensing factor MCM4	MCM4
14	13	11	12	-0.100113	-0.18659	-0.213839	-0.0512497	15	15	13	10	1415300000	659960000	755310000	1424200000	598110000	826130000	1246800000	513970000	732790000	951240000	456180000	495070000			20	20	20	36	36	36	82.285	0	74.046	9172600000	4421000000	4751600000	0.861406	-145270008	-1.71277	-0.143352	P33992;B1AHB1;B1AHB2;B1AHA9	P33992;B1AHB1	DNA replication licensing factor MCM5;DNA helicase	MCM5
22	24	21	24	-0.0301036	-0.164399	-0.119463	-0.0996645	30	32	27	30	4165400000	2275400000	1890000000	3716000000	1821200000	1894800000	2967400000	1479500000	1487800000	4507600000	2294100000	2213500000			26	26	26	45.5	45.5	45.5	81.307	0	167.55	25616000000	14202000000	11413000000	0.148898	96024992	0.390372	-0.109564	P33993;C9J8M6	P33993	DNA replication licensing factor MCM7	MCM7
13	13	13	11	-0.347234	-0.327511	-0.416019	-0.311488	12	13	13	11	860460000	508820000	351650000	1309900000	655100000	654820000	1044500000	533130000	511360000	1534300000	834300000	699990000			19	19	18	51	51	48.2	55.992	0	93.806	14179000000	7983600000	6195700000	0.304252	78382520	0.724014	-0.337372	P34897;G3V2Y4;H0YIZ0;G3V5L0;G3V4W5;G3V540;G3V241;G3V3Y8;G3V4T0;G3V4X0;G3V2W0;G3V2E4;G3V2D2;G3V2Y1;G3V3C6	P34897;G3V2Y4;H0YIZ0	Serine hydroxymethyltransferase, mitochondrial;Serine hydroxymethyltransferase	SHMT2
6	8	9	8	0.218595	0.393856	0.255682	0.0968015	6	8	10	7	272590000	135570000	137020000	380950000	139740000	241210000	480490000	197060000	283430000	394380000	190060000	204320000			18	16	15	29.2	26.4	26.4	94.33	0	71.077	6347500000	3959100000	2388400000	0.706901	-50887504	-1.45323	0.237139	P34932;A0A087WYC1;A0A087WTS8	P34932;A0A087WYC1;A0A087WTS8	Heat shock 70 kDa protein 4	HSPA4
11	12	13	13	-0.0951884	-0.14417	-0.179531	0.00446549	16	17	18	18	2240000000	1276400000	963610000	2048300000	1011200000	1037100000	2244100000	1125200000	1118900000	2602700000	1332400000	1270300000			15	15	15	75.7	75.7	75.7	29.804	0	91.291	18908000000	10414000000	8494000000	0.397242	88822496	0.904389	-0.119679	P35232;C9JW96;C9JZ20;E7ESE2;E9PCW0;D6RBK0	P35232;C9JW96;C9JZ20;E7ESE2;E9PCW0	Prohibitin	PHB
3	5	3	5	-0.133416	-0.157818	-0.148001	-0.0995408	2	5	3	5	138820000	77357000	61460000	325760000	174420000	151340000	224380000	109140000	115240000	397070000	224920000	172150000			5	5	5	21.2	21.2	21.2	39.157	0	67.936	1608600000	908750000	699840000	0.207556	21411750	0.522455	-0.140709	P35250;A0A087WVY3;H7C5S7;H7C5P1;H7C5Q7;F8WC37;H7C5A0;H7C5G4;H7C5P4	P35250;A0A087WVY3	Replication factor C subunit 2	RFC2
2	1	1	1	0.363003	-0.137537	-0.422675	-0.330737	2	1	1	1	28991000	12290000	16701000	14541000	6946400	7595000	13754000	6580400	7173900	17649000	9158800	8489700			2	2	2	2	2	2	128.25	0	6.2302	145210000	69518000	75689000	0.187277	-1246000	-0.477779	-0.234137	P35251;H0Y8U4	P35251;H0Y8U4	Replication factor C subunit 1	RFC1
3	3	3	4	-0.137965	-0.224621	-0.183179	-0.0732718	3	3	3	5	3421400000	1889300000	1532100000	2999600000	1486400000	1513200000	2978200000	1480700000	1497400000	3452700000	1787700000	1665000000			9	9	9	68.8	68.8	68.8	14.787	0	59.736	24681000000	13586000000	11095000000	0.437617	109100000	0.979686	-0.160572	P35268;K7ERI7;K7EMH1;K7ELC4;K7EP65;K7EKS7;K7EJT5;C9JYQ9;H0Y8C2;Q6P5R6	P35268;K7ERI7;K7EMH1;K7ELC4;K7EP65;K7EKS7	60S ribosomal protein L22	RPL22
1	1	1	0	-0.0987681	0.693141	0.170566	n. def.	1	1	1	0	26464000	14682000	11782000	28582000	7247500	21335000	57989000	23626000	34364000	0	0	0			3	3	3	19.9	19.9	19.9	28.048	0	21.613	756560000	444580000	311980000	0.252383	-5481375	-0.618037	0.170566	P35270	P35270	Sepiapterin reductase	SPR
30	27	26	28	-2.28715	-2.39585	-2.38677	-2.4515	46	43	43	46	21473000000	18125000000	3347900000	17859000000	14522000000	3337400000	16949000000	13879000000	3070000000	24598000000	20354000000	4243800000	+	DMSO_LLOMe	34	34	34	67.1	67.1	67.1	68.995	0	323.31	214570000000	170480000000	44089000000	3.84489	13220225472	8.52324	-2.39131	P35354;Q6ZYK7;A0A087X296;P23219	P35354	Prostaglandin G/H synthase 2	PTGS2
163	168	171	175	0.0119249	-0.0392956	-0.00818885	0.0297002	262	294	291	287	117850000000	63317000000	54535000000	164730000000	78664000000	86063000000	153200000000	72414000000	80790000000	206820000000	102280000000	104540000000			206	206	196	74.5	74.5	72.4	226.53	0	323.31	1214800000000	642930000000	571900000000	0.0618473	-2313247744	-0.174427	0.00186801	P35579;P35580;Q5BKV1;P35749;B1AH99;E7ERA5;A0A0C4DFM8;A1L2Z2;A0A087X0T3;P13535;Q9UKX3;Q9Y623;P13533;P11055;A7E2Y1	P35579	Myosin-9	MYH9
1	1	2	1	0.0926134	0.161178	0.132774	0.478195	1	1	2	1	29237000	12505000	16731000	36873000	16895000	19978000	110460000	44933000	65532000	47328000	16137000	31191000			3	3	3	7.5	7.5	7.5	64.734	0	11.097	923970000	515530000	408440000	0.342046	-10740500	-0.798642	0.146976	P35610;B1APM4	P35610;B1APM4	Sterol O-acyltransferase 1	SOAT1
1	2	2	3	n. def.	0.40969	0.0966667	-0.0349287	0	1	1	1	0	0	0	36234000	12263000	23971000	59185000	24478000	34707000	48838000	20614000	28224000			6	6	6	16.8	16.8	16.8	42.674	0	17.528	991060000	456730000	534330000	0.339415	-7386750	-0.79351	0.0966667	P35659;B4DFG0;D6RDA2;D6R9L5;H0Y993;H0Y8X0	P35659;B4DFG0;D6RDA2;D6R9L5	Protein DEK	DEK
0	1	1	1	n. def.	0.766722	0.5065	0.600936	0	1	1	1	0	0	0	32130000	10161000	21969000	27004000	10175000	16829000	29016000	9422700	19594000			1	1	1	3.1	3.1	3.1	52.248	0	5.7516	88150000	29759000	58391000	0.609621	-7158325	-1.28647	0.600936	P35790	P35790	Choline kinase alpha	CHKA
24	24	16	12	n. def.	n. def.	n. def.	n. def.	0	0	0	0	87446000	87446000	0	296290000	296290000	0	53644000	53644000	0	31324000	31324000	0			39	1	1	67.1	4.7	4.7	65.432	0	56.211	850590000	850590000	0	0.990231	117175996	1.92696	n. def.	P35908	P35908	Keratin, type II cytoskeletal 2 epidermal	KRT2
20	17	19	18	1.09761	1.10789	0.948526	1.00187	22	27	25	20	3065800000	1135800000	1930000000	3341700000	986840000	2354800000	3329100000	1019900000	2309200000	3184700000	1018400000	2166300000	+	DMSO_LLOMe	27	27	27	62.8	62.8	62.8	48.633	0	187.13	18337000000	7335100000	11002000000	4.5603	-1149839952	-11.385	1.04974	P35998;A0A1W2PQS1;C9JLS9	P35998;A0A1W2PQS1	26S protease regulatory subunit 7	PSMC2
[truncated: 964 more rows]
